# Supplementary material for: Evidence for common horizontal transmission of Wolbachia among butterflies and moths
Source: BMC Evol Biol. 2016 May 27;16:118. doi: 10.1186/s12862-016-0660-x (PMC4882834; doi:10.1186/s12862-016-0660-x)
Supplement: Additional file 1: Table S1. — All published publicly available MLST strains of Wolbachia used in this study (accessed March 2014 at http://pubmlst.org/Wolbachia/). (XLSX 80 kb) [file 12862_2016_660_MOESM1_ESM.xlsx]

## Sheet: S1 Published MLST Strains
Table S1 All published publicly available MLST strains of Wolbachia accessed at http://pubmlst.org/Wolbachia/ by March 2014.
ID	Strain	ST (MLST)	Supergroup	Host common name	Host genus	Host species	Host family	Host order	Host class	Host phylum	Host phenotype	Country	State or Province	Locality	Date of collection	Host Sex	Host body part used	gatB	coxA	hcpA	ftsZ	fbpA	wsp	HVR1	HVR2	HVR3	HVR4
1	Dmel_A_wMel	1	A	fruit fly	Drosophila	melanogaster	Drosophilidae	Diptera	Insecta	Arthropoda	CI							1	1	1	1	1	31	1	12	21	24
2	Sinv_A	29	A	ant	Solenopsis	invicta	Formicidae	Hymenoptera	Insecta	Arthropoda		Argentina	Rosario			F		19	20	22	17	20	28	21	21	25	21
3	Aspa_A	5	A	beetle	Acromis	sparsa	Chrysomelidae	Coleoptera	Insecta	Arthropoda		Panama	Ciriqui Grande		2005-01-01			23	2	26	21	26	5	4	4	5	4
4	Cpen_A	33	A	ant	Camponotus	pennsylvanicus	Formicidae	Hymenoptera	Insecta	Arthropoda		USA						27	28	32	25	29	9	8	1	9	25
5	Dbif_A	34	A	fruit fly	Drosophila	bifasciata	Drosophilidae	Diptera	Insecta	Arthropoda	MK							14	15	16	13	15	11	9	9	12	9
6	Dinn_A	10	A	fruit fly	Drosophila	innubila	Drosophilidae	Diptera	Insecta	Arthropoda	MK	USA	Arizona	Cochise county, Portal	2000-01-01			1	1	1	3	2	12	1	10	13	10
7	Dneo_A	11	A	fruit fly	Drosophila	neotestacea	Drosophilidae	Diptera	Insecta	Arthropoda		USA	New York	Rochester	2003-01-01			10	10	11	14	24	32	1	11	21	11
8	Dori_A	12	A	fruit fly	Drosophila	orientacea	Drosophilidae	Diptera	Insecta	Arthropoda	CI	Japan		Sapporo	1991-01-01			10	10	11	14	11	13	1	11	21	11
9	Drec_A	13	A	fruit fly	Drosophila	recens	Drosophilidae	Diptera	Insecta	Arthropoda	CI	USA	New York	Rochester	1996-01-01			1	1	1	3	1	14	1	12	14	12
10	Dsim_A_wAu	14	A	fruit fly	Drosophila	simulans	Drosophilidae	Diptera	Insecta	Arthropoda	CI	Australia	New South Wales	Coffs Harbor				1	1	27	3	1	4	1	12	14	12
11	Dsim_A_wRi	17	A	fruit fly	Drosophila	simulans	Drosophilidae	Diptera	Insecta	Arthropoda	CI	USA	California	Riverside				22	23	24	3	23	16	11	13	15	14
12	Aalb_A	2	A	mosquito	Aedes	albopictus	Culicidae	Diptera	Insecta	Arthropoda	CI	Thailand	Koh Samui					3	2	2	10	3	1	1	1	1	1
13	Ekue_A	19	A	Moth	Ephestia	kuehniella	Pyralidae	Lepidoptera	Insecta	Arthropoda	CI					other	ovary	7	6	7	3	8	18	13	15	17	14
14	Isny_A	22	A	termite	Incisitermes	snyderi	Kalotermitidae	Isoptera	Insecta	Arthropoda								24	24	28	17	20	21	16	18	17	17
15	Muni_A	23	A	wasp	Muscidifurax	uniraptor	Pteromalidae	Hymenoptera	Insecta	Arthropoda	PI							8	7	8	6	1	22	17	19	20	18
16	Nlon_A_2.1	24	A	wasp	Nasonia	longicornis	Pteromalidae	Hymenoptera	Insecta	Arthropoda	CI							2	1	1	3	1	23	1	12	21	19
17	Ngir_A_16.2	25	A	wasp	Nasonia	giraulti	Pteromalidae	Hymenoptera	Insecta	Arthropoda	CI							11	17	18	3	17	33	1	23	15	25
18	Nvit_A_12.1	23	A	wasp	Nasonia	vitripennis	Pteromalidae	Hymenoptera	Insecta	Arthropoda	CI							8	7	8	6	1	24	17	19	22	18
19	Calt_B	7	B	beetle	Chelymorpha	alternans	Chrysomelidae	Coleoptera	Insecta	Arthropoda	CI	Panama				M	testis	9	14	15	12	14	8	7	7	8	7
20	Tcon_B_BhAvill AK	30	B	beetle	Tribolium	confusum	Tenebrionidae	Coleoptera	Insecta	Arthropoda	CI							6	5	6	18	7	29	22	17	3	22
21	Psia_B_00189	28	B	blow fly	Protocalliphora	sialia	Calliphoridae	Diptera	Insecta	Arthropoda								25	26	29	15	27	27	20	20	3	23
22	Aenc_B_Ugardan	3	B	butterfly	Acraea	encedon	Nymphalidae	Lepidoptera	Insecta	Arthropoda	MK					F	single individual	9	11	12	11	12	2	2	2	2	2
23	Aepo_B	4	B	butterfly	Acraea	eponina	Nymphalidae	Lepidoptera	Insecta	Arthropoda								12	12	13	2	22	3	3	3	3	3
24	Gfir_B	21	B	cricket	Gryllus	firmus	Gryllidae	Orthoptera	Insecta	Arthropoda	CI							15	16	17	16	16	20	15	17	19	23
25	Ttai_B	32	B	cricket	Teleogryllus	taiwanemma	Gryllidae	Orthoptera	Insecta	Arthropoda	CI						ovary	9	25	30	20	25	30	23	22	26	23
26	Dsim_B_wMa	15	B	fruit fly	Drosophila	simulans	Drosophilidae	Diptera	Insecta	Arthropoda	CI	Africa	Tanzania		1996-01-01			5	4	5	4	6	15	10	8	11	13
27	Dsim_B_wNo	16	B	fruit fly	Drosophila	simulans	Drosophilidae	Diptera	Insecta	Arthropoda	CI	Indian Ocean	Seychelles		1996-01-01			5	4	4	4	5	15	10	8	11	13
28	Avul_B	6	B	isopod	Armadillidium	vulgare	Armadillidiidae	Isopoda	Crustacea	Arthropoda	FI					F	ovary	13	13	14	9	13	6	5	5	6	5
29	Cpip_B	9	B	mosquito	Culex	pipiens	Culicidae	Diptera	Insecta	Arthropoda	CI	USA	California	Lincoln Placer County	1999-01-01			4	3	3	22	4	10	10	8	10	8
30	Cqui_B	9	B	mosquito	Culex	pipiens	Culicidae	Diptera	Insecta	Arthropoda	CI	USA	New York	Tompkins County			single individual	4	3	3	22	4	10	10	8	10	8
31	Ekue_B	20	B	moth	Ephestia	kuehniella	Pyralidae	Lepidoptera	Insecta	Arthropoda	CI					other	ovary	16	14	19	23	4	19	14	16	18	16
32	Osca_B	27	B	moth	Ostrinia	scapulalis	Crambidae	Lepidoptera	Insecta	Arthropoda	MK						single individual	9	9	10	8	10	26	19	17	24	20
33	Efor_B	18	B	wasp	Encarsia	formosa	Aphelinidae	Hymenoptera	Insecta	Arthropoda	PI							17	18	20	15	18		12	14	16	15
34	Nvit_B_4.9	26	B	wasp	Nasonia	vitripennis	Pteromalidae	Hymenoptera	Insecta	Arthropoda	CI							9	8	9	7	9	25	18	16	23	16
35	Tdei_B	31	B	wasp	Trichogramma	deion	Trichogrammatidae	Hymenoptera	Insecta	Arthropoda	PI							21	22	25	19	21
36	Clec_F	8	F	Bed bug	Cimex	lectularius	Cimicidae	Heteroptera	Insecta	Arthropoda		USA	Maryland					26	27	31	24	28	7	6	6	7	6
37	Bmal_D	35	D	nematode	Brugia	malayi	Onchocercidae	Spirurida	Secernentea	Nematoda	other							28	29	33	26	30	34	24	24	27	26
38	Hbol_A_wBol2	91	A	Eggfly	Hypolimnas	bolina	Nymphalidae	Lepidoptera	Insecta	Arthropoda	CI	French Polynesia		South Pacific	2004-01-01		abdomen	67	6	7	3	8	108	13	74	17	14
39	Lida_B	36	B	butterfly	Lycaeides	idas	Lycaenidae	Lepidoptera	Insecta	Arthropoda		USA	California	Placer and Nevada Counties	1992-06-01	F	single individual	9	36	40	7	9	61	18	16	23	16
40	Hbol_B_wBol1	125	B	Eggfly	Hypolimnas	bolina	Nymphalidae	Lepidoptera	Insecta	Arthropoda	MK	French Polynesia		South Pacific	2004-01-01		abdomen	4	14	40	73	4	10	10	8	10	8
41	A_PanBCI_Calyp16	126	A	calyptrate fly				Diptera	Insecta	Arthropoda		Panama	Panama	Barro Colorado Island	2006-06-01		single individual	97	76	95	74	15	57	9	99	12	35
42	Ogra_F_100840	72	F	scorpion	Opistophthalmus	granifrons	Scorpionidae	Scorpiones	Arachnida	Arthropoda		Africa	South Africa	Northern Cape Namaqualand Dist	2000-01-01		gonads	30	31	35	48	33	35	25	25	28	27
43	Ocap_F_100812	62	F	scorpion	Opistophthalmus	capensis	Scorpionidae	Scorpiones	Arachnida	Arthropoda		Africa	South Africa	Western Cape, Hopefield dist	2000-01-01		gonads	29	30	34	27	31	36	26	26	29	28
44	Olat_F_100860	64	F	scorpion	Opistophthalmus	latimanus	Scorpionidae	Scorpiones	Arachnida	Arthropoda		Africa	South Africa	Eastern Cape, Uitenhage Distr	2000-01-01		gonads	31	30	36	28	32	37	27	27	30	29
45	Olit_F_100869	77	F	scorpion	Opistophthalmus	litoralis	Scorpionidae	Scorpiones	Arachnida	Arthropoda		Africa	Namibia	Kunene Region,Opuwo Dist	2000-01-01		gonads	29	56	58	60	57
46	Htri_A_M1Ht1	79	A	fly	Hirtodrosophila	trilineata	Drosophilidae	Diptera	Insecta	Arthropoda		Japan	Hokkaido		2005-01-01		abdomen	14	15	23	56	15	11	9	9	12	9
47	A_M4CMy	82	A	fly			Mycetophilidae	Diptera	Insecta	Arthropoda		Japan	Hokkaido		2005-01-01		abdomen	53	53	64	55	63	74	1	12	21	54
48	A_M6Ph1	80	A	fly			Phoridae	Diptera	Insecta	Arthropoda		Japan	Hokkaido		2005-01-01		abdomen	22	23	63	3	23	16	11	13	15	14
49	A_M11He	83	A	fly			Heleomyzidae	Diptera	Insecta	Arthropoda		Japan	Hokkaido		2005-01-01		abdomen	54	52	62	3	62	75	11	9	15	25
50	A_M13AM	13	A	fly				Diptera	Insecta	Arthropoda		Japan	Hokkaido		2005-01-01		abdomen	1	1	1	3	1	23	1	12	21	19
51	B_M14My1	84	B	fly			Mycetophilidae	Diptera	Insecta	Arthropoda		Japan	Hokkaido		2005-01-01		abdomen	55	51	40	7	9	76	18	16	55	16
52	A_M16My	85	A	fly			Mycetophilidae	Diptera	Insecta	Arthropoda		Japan	Hokkaido		2005-01-01		abdomen	56	50	61	6	61	77	1	52	56	19
53	A_PS108	86	A	fly				Diptera	Insecta	Arthropoda		USA	Arizona	Paradise	2004-01-01		abdomen	57	49	11	50	15	78	1	12	21	11
54	A_PS122	87	A	fly				Diptera	Insecta	Arthropoda		USA	Arizona	Paradise	2004-01-01		abdomen	58	48	60	6	60	79	9	53	57	9
55	wCer1_A	158	A	Cherry fruit fly	Rhagoletis	cerasi	Tephritidae	Diptera	Insecta	Arthropoda		Czech Republic		Znojmo				8	84	103	79	160	335	1	12	21	144
56	wCer2_A	13	A	Cherry fruit fly	Rhagoletis	cerasi	Tephritidae	Diptera	Insecta	Arthropoda	CI	Austria	Burgenland	Horitschon				1	1	1	3	1	23	1	12	21	19
57	A_SWRS3C	88	A	fly				Diptera	Insecta	Arthropoda		USA	Arizona	Southwest Research Station	2004-01-01		abdomen	59	47	59	32	59	80	50	54	58	55
58	Lmac_A_SWRS5C	13	A	fly	Leucophenga	maculosa	Drosophilidae	Diptera	Insecta	Arthropoda		USA	Arizona	Southwest Research Station	2004-01-01		abdomen	1	1	1	3	1	23	1	12	21	19
59	Ocha_F_100818	78	F	scorpion	Opistophthalmus	chaperi	Scorpionidae	Scorpiones	Arachnida	Arthropoda		Africa	South Africa	Western Cape, Worcester dist	2000-01-01		gonads	30	55	72	48	70
60	Oamm_F_100798		F	scorpion	Opistophthalmus	ammopus	Scorpionidae	Scorpiones	Arachnida	Arthropoda		Africa	South Africa	Northern Cape,Namaqualand dist	2000-01-01		gonads	29			59	31
61	wCer4_A	159	A	Cherry fruit fly	Rhagoletis	cerasi	Tephritidae	Diptera	Insecta	Arthropoda		Austria	Lower Austria	Hollabrunn				53	84	85	70	79	113	67	77	12	9
62	A_Cobb8B7Sph	13	A	fly			Sphaeroceridae	Diptera	Insecta	Arthropoda		USA	NY	Monroe Co.	2005-08-08		single individual	1	1	1	3	1	23	1	12	21	19
63	A_CobbPhor92	13	A	fly			Phoridae	Diptera	Insecta	Arthropoda		USA	NY	Monroe Co.	2005-08-01		single individual	1	1	1	3	1	23	1	12	21	19
64	A_Elm29Hel	13	A	fly	Suillia		Heleomyzidae	Diptera	Insecta	Arthropoda		USA	NY	Monroe Co.	2005-08-01		single individual	1	1	1	3	1	23	1	12	21	19
65	A_PanAE	13	A	fly			Drosophilidae	Diptera	Insecta	Arthropoda		Panama	Panama		2006-06-01		single individual	1	1	1	3	1	88	1	58	61	50
66	A_SWRS10J	13	A	fly			Chloropidae	Diptera	Insecta	Arthropoda		USA	AZ		2004-08-01		abdomen	1	1	1	3	1	23	1	12	21	19
67	A_SWRS2G	13	A	fly			Phoridae	Diptera	Insecta	Arthropoda		USA	AZ		2004-08-01		abdomen	1	1	1	3	1	23	1	12	21	19
68	Aape_A_CDP21	65	A	spider	Agelenopsis	aperta	Agelenidae	Araneae	Arachnida	Arthropoda		USA	California	Near Don Pedro Reservoir	2002-05-01	M	legs	32	33	38	30	37	38	28	29	33	32
69	Pdom_B_JKS1	37	B	European paper wasp	Polistes	dominulus	Vespidae	Hymenoptera	Insecta	Arthropoda		USA	NY	Monroe Co.	2005-03-19		ovary	9	9	6	8	10	87	9	9	60	25
70	wCer5_B	160	B	Cherry fruit fly	Rhagoletis	cerasi	Tephritidae	Diptera	Insecta	Arthropoda		Italy	Sicily	Passopomo				101	85	40	22	4	116	69	17	3	23
71	Dneo_A_CobbDroX2	11	A	fly	Drosophila	neotestacea	Drosophilidae	Diptera	Insecta	Arthropoda		USA	NY	Monroe Co.	2005-08-01		single individual	10	10	11	14	24	32	1	11	21	11
74	A_ElmMoth86	92	A	moth				Lepidoptera	Insecta	Arthropoda		USA	NY	Monroe Co.	2005-08-01			54	59	68	3	67	63	19	17	24	33
75	A_PS68	93	A	fly			Drosophilidae	Diptera	Insecta	Arthropoda		USA	AZ		2004-08-01		abdomen	57	61	70	6	15	87	9	9	60	25
76	B_NY_Calyp101204	163	B	calyptrate muscoid fly				Diptera	Insecta	Arthropoda		USA	NY				abdomen	107	87	29	35	27
77	A_CobbStaph	94	A	rove beetle			Staphylinidae	Coleoptera	Insecta	Arthropoda		USA	NY	Monroe Co.	2005-08-01		abdomen	60	62	65	54	64	86	52	57	59	59
78	A_Cobb27Hel	95	A	fly	Suillia		Heleomyzidae	Diptera	Insecta	Arthropoda		USA	NY	Monroe Co.	2005-08-27			61	57	66	53	65	85	53	28	53	58
79	A_NY_Taban150741	13	A	tabanid fly			Tabanidae	Diptera	Insecta	Arthropoda		USA	NY				abdomen	1	1	1	3	1
80	A_Cresc2	89	A	fly				Diptera	Insecta	Arthropoda		USA	OR		2005-01-01			62	1	1	3	1	23	1	12	21	19
81	A_ElmMusc82	96	A	Calyptrate muscoid fly			Muscidae?	Diptera	Insecta	Arthropoda		USA	NY	Monroe Co.	2005-08-01			63	57	69	51	68	90	53	59	53	32
82	A_CrescMusc	97	A	Calyptrate muscoid fly			Muscidae?	Diptera	Insecta	Arthropoda		USA	OR		2005-01-01			66	58	67	52	66	84	1	56	15	25
83	Dmun_A_HM	10	A	Fly	Drosophila	munda	Drosophilidae	Diptera	Insecta	Arthropoda		USA	AZ	Herb Martyr	2006-10-01	F	single individual	1	1	1	3	2	102	1	10	13	70
84	A_PhHM	13	A	Fly			Phoridae	Diptera	Insecta	Arthropoda		USA	AZ	Herb Martyr	2006-10-01		single individual	1	1	1	3	1	23	1	12	21	19
85	A_B1D_Pan	107	A	Fly			Drosophilidae	Diptera	Insecta	Arthropoda		Panama	Panama		2006-06-01		single individual	68	1	1	3	1	104	1	71	72	71
86	A_PhSF	13	A	Fly			Phoridae	Diptera	Insecta	Arthropoda		USA	AZ	South Fork	2006-10-01		single individual	1	1	1	3	1	23	1	12	21	19
87	Dinn_B	98	B	fly	Drosophila	innubila	Drosophilidae	Diptera	Insecta	Arthropoda		USA	AZ		2006-01-01		single individual	79	71	88	69	27	82	2	35	98	23
88	Dtes_A	99	A	fly	Drosophila	testacea	Drosophilidae	Diptera	Insecta	Arthropoda		France	Paris region		2006-01-01		single individual	10	72	11	14	11	13	1	11	21	11
89	A_HMSph6	100	A	fly			Sphaeroceridae	Diptera	Insecta	Arthropoda		USA	AZ	Herb Martyr	2006-10-01		single individual	57	32	84	6	77	103	9	9	12	25
90	A_MenChl2	101	A	fly			Chloropidae	Diptera	Insecta	Arthropoda		USA	NY	Monroe Co.	2004-01-01		single individual	53	58	85	70	79	113	67	77	12	9
91	A_PanAA	102	A	fly			Drosophilidae	Diptera	Insecta	Arthropoda		Panama	Panama	Alltos de Campana	2006-06-01		single individual	23	60	86	21	26	89	54	28	62	60
92	B_Polybia10	103	B	wasp	Polybia		Vespidae	Hymenoptera	Insecta	Arthropoda		Panama	Panama	Parque Natural Metropolitano	2006-05-27		single individual	69	65	87	62	27	105	20	20	24	23
93	B_SFChl1	104	B	fly			Chloropidae	Diptera	Insecta	Arthropoda		USA	AZ	South Fork	2006-10-01		single individual	9	66	88	15	80	150	88	98	73	56
94	B_SFChl2	105	B	fly			Chloropidae	Diptera	Insecta	Arthropoda		USA	AZ	Sourth Fork	2006-10-01		single individual	9	66	88	15	76	106	65	72	73	72
97	Aemo_B	37	B	butterfly	Anthene	emolus	Lycaenidae	Lepidoptera	Insecta	Arthropoda		Malaysia	Selangor	Kepong	1993-07-01	M	single individual	9	9	6	8	10	63	19	17	24	33
98	Jale_A	38	A	butterfly	Jamides	alecto	Lycaenidae	Lepidoptera	Insecta	Arthropoda		Malaysia	Selangor	Kepong	1993-07-01	F	single individual	37	37	41	34	40	114	33	34	15	74
99	Hony_B	39	B	butterfly	Horaga	onyx	Lycaenidae	Lepidoptera	Insecta	Arthropoda		Malaysia	Pahang	Bukit Pelindung	1993-07-01	M	single individual	12	14	13	2	41	65	34	36	3	23
100	Sviv_B	40	B	butterfly	Surendra	vivarna	Lycaenidae	Lepidoptera	Insecta	Arthropoda		Malaysia	Perak	Tapah	1993-07-01	F	single individual	38	38	29	35	42	64	35	35	38	44
101	Nang_B	41	B	butterfly	Nacaduba	angusta	Lycaenidae	Lepidoptera	Insecta	Arthropoda		Malaysia	Kepong	Selangor	1993-07-01	M	single individual	39	14	40	36	4	10	10	8	10	8
102	Sepi_B	42	B	butterfly	Spalgis	epius	Lycaenidae	Lepidoptera	Insecta	Arthropoda		Malaysia	Pahang	Genting Sempah	1993-07-01	M	single individual	40	14	40	36	43	62	10	8	10	8
103	Focc_A	43	A	ant	Formica	occulta	Formicidae	Hymenoptera	Insecta	Arthropoda		USA	Arizona	Cochise County	2002-08-01	F	single individual	32	39	42	32	44	47	28	31	39	18
104	Papa_A	44	A	ant	Pseudomyrmex	apache	Formicidae	Hymenoptera	Insecta	Arthropoda		USA	Arizona	Cochise County	2002-08-01	F	single individual	41	40	43	17	45	46	36	37	40	36
105	Ssne_A	45	A	ant	Stenamma	snellingi	Formicidae	Hymenoptera	Insecta	Arthropoda		USA	Arizona	Cochise County	2003-08-01	F	single individual	42	20	44	37	46	58	37	38	41	37
106	Azt_A	46	A	ant	Azteca		Formicidae	Hymenoptera	Insecta	Arthropoda		Ecuador	Esmeraldes Province	Bilsa Biological Station	2004-02-01	F	single individual	43	41	45	17	46	28	21	21	25	21
107	Was_A	47	A	ant	Wasmannia		Formicidae	Hymenoptera	Insecta	Arthropoda		Peru	Loreto	Madre Selva Biological Station	2004-03-01	F	multiple individuals	43	20	46	38	46	28	21	21	25	21
108	Mmad_A	48	A	ant	Metapone	madagascaria	Formicidae	Hymenoptera	Insecta	Arthropoda		Madagascar	Toliara	Berenty reserve		F	single individual	44	2	47	39	47	53	38	39	46	38
109	Minc_A	49	A	ant	Myrmica	incompleta	Formicidae	Hymenoptera	Insecta	Arthropoda		USA	Colorado	Teller County	2004-02-01	F	single individual	41	20	48	37	46	59	21	40	42	39
110	Pbre_A	50	A	ant	Polyergus	breviceps	Formicidae	Hymenoptera	Insecta	Arthropoda		USA	Arizona	Coconino County	2004-08-01	F	single individual	41	20	49	40	46	59	21	40	42	39
111	Talb_A	19	A	ant	Technomyrmex	albipes	Formicidae	Hymenoptera	Insecta	Arthropoda		Philippines	Camarines Sur	Naga City	2003-11-01	F	single individual	7	6	7	3	8	18	13	15	17	14
112	Pvin_A	51	A	ant	Polyrhachis	vindex	Formicidae	Hymenoptera	Insecta	Arthropoda		Philippines	Camarines Sur	Naga City	2003-08-01	F	single individual	45	32	50	6	48	48	9	9	12	25
113	Agra_A_Phil	52	A	ant	Anoplolepis	gracillipes	Formicidae	Hymenoptera	Insecta	Arthropoda		Philippines	Camarines Sur	Naga City	2004-05-01	F	single individual	22	2	51	32	36	55	39	1	44	40
114	Noto_A	53	A	ant	Notoncus		Formicidae	Hymenoptera	Insecta	Arthropoda		Australia	New South Wales	Ebor	2003-03-01	F	single individual	46	42	23	6	17	49	9	9	12	9
115	Lept_A	19	A	ant	Leptomyrmex		Formicidae	Hymenoptera	Insecta	Arthropoda		Australia	New South Wales	Ebor	2003-03-01	F	single individual	7	6	7	3	8	18	13	15	17	14
116	Myrm_A	54	A	ant	Myrmecorhynchus		Formicidae	Hymenoptera	Insecta	Arthropoda		Australia	Queensland	Mount Glorious	2004-12-01	F	single individual	47	6	7	3	8	18	13	15	17	14
117	Pmin_A	55	A	ant	Pheidole	minutula	Formicidae	Hymenoptera	Insecta	Arthropoda		French Guiana		Sinnamary	2004-04-01	F	multiple individuals	41	20	32	17	45	28	21	21	25	21
118	Psci_B	56	B	ant	Pheidole	sciophila	Formicidae	Hymenoptera	Insecta	Arthropoda		Mexico	Baja California Sur	La Burrera	2004-01-01	F	single individual	48	43	52	41	6	60	40	41	43	41
119	Loph_A	52	A	ant	Lophomyrmex		Formicidae	Hymenoptera	Insecta	Arthropoda		Thailand	Trang	Khao Chong	2004-12-01	F	single individual	22	2	51	32	36	56	39	1	44	40
120	Cleo_A	57	A	ant	Camponotus	leonardi	Formicidae	Hymenoptera	Insecta	Arthropoda		Thailand	Trang	Khao Chong	2005-03-01	F	single individual	49	44	53	42	49	52	41	42	45	42
121	Pval_A	58	A	ant	Pheidole	vallicola	Formicidae	Hymenoptera	Insecta	Arthropoda		USA	Arizona	Cochise County	2003-08-01	F	single individual	19	20	54	43	50	50	42	43	9	25
122	Rmet_A	59	A	ant	Rhytidoponera	metallica	Formicidae	Hymenoptera	Insecta	Arthropoda		Australia	Queensland	Leslie Dam	2000-01-01	F	single individual	50	2	47	44	51	54	38	39	46	43
123	Opeu_A	19	A	butterfly	Ornipholidotos	peucetia	Lycaenidae	Lepidoptera	Insecta	Arthropoda		South Africa	KwaZulu-Natal	Richards Bay	1996-11-01	M	single individual	7	6	7	3	8	18	13	15	17	14
124	Ppla_A_20-05	19	A	ant	Pheidole	plagiara	Formicidae	Hymenoptera	Insecta	Arthropoda		Thailand	Trang	Khao Chong	2005-04-01	F	single individual	7	6	7	3	8	18	13	15	17	14
125	Psau_A	19	A	ant	Pheidole	sauberi	Formicidae	Hymenoptera	Insecta	Arthropoda		Thailand	Trang	Khao Chong	2005-04-01	F	single individual	7	6	7	3	8	18	13	15	17	14
126	Pgate_A	60	A	ant	Pheidole	gatesi	Formicidae	Hymenoptera	Insecta	Arthropoda		Vietnam	Vinh-Phuc	Tam Dao	1999-01-01	F	single individual	18	19	21	5	19	40	30	28	31	30
127	Phe_A_19-04	61	A	ant	Pheidole		Formicidae	Hymenoptera	Insecta	Arthropoda		Thailand	Trang	Khao Chong	2005-03-01	F	single individual	20	2	47	45	52	54	38	39	46	43
128	Amir_B	41	B	butterfly	Azanus	mirza	Lycaenidae	Lepidoptera	Insecta	Arthropoda		Ghana		Kibi	1996-03-01	M	single individual	39	14	40	36	4	10	10	8	10	8
129	Dele_A	63	A	ant	Dorymyrmex	elegans	Formicidae	Hymenoptera	Insecta	Arthropoda		USA	Florida	Highlands County	2004-03-01	F	single individual	19	21	55	46	53	51	42	43	47	25
130	Bfel_B	108	B	butterfly	Brangas	felderi	Lycaenidae	Lepidoptera	Insecta	Arthropoda		Ecuador	Morona-Santiago		2002-09-01	F	single individual	71	67	74	65	6	115	68	8	77	13
131	Carg_B	41	B	butterfly	Celastrina	argiolus	Lycaenidae	Lepidoptera	Insecta	Arthropoda		USA	California	Alpine County	1992-06-01		single individual	39	14	40	36	4	10	10	8	10	8
132	Tthe_B	109	B	butterfly	Thersamonia	thersamon	Lycaenidae	Lepidoptera	Insecta	Arthropoda		Russia		Oktyabrsk	2000-06-01	F	single individual	70	64	40	36	4	116	69	17	3	23
133	Iroc_A	110	A	butterfly	Iraota	rochana	Lycaenidae	Lepidoptera	Insecta	Arthropoda		Malaysia	Pahang	Genting Ridge	1993-07-01	M	single individual	37	37	89	64	40	117	70	34	15	74
134	Oclar_A	111	A	ant	Odontomachus	clarus	Formicidae	Hymenoptera	Insecta	Arthropoda		USA	Arizona	Cochise County	2001-08-01	F	single individual	23	2	75	67	74	118	66	76	78	63
135	Ogla_A	112	A	ant	Ochetellus	glaber	Formicidae	Hymenoptera	Insecta	Arthropoda		Australia	Queensland	Leslie Dam		F	single individual	7	6	76	3	8	18	13	15	17	14
136	Lmyr_B	113	B	butterfly	Libythea	myrrha	Nymphalidae	Lepidoptera	Insecta	Arthropoda		Malaysia	Pahang	Gunung Jasar	1993-07-01	M	single individual	9	68	6	66	10
137	Pcol_A	114	A	ant	Pheidole	coloradensis	Formicidae	Hymenoptera	Insecta	Arthropoda		USA	Utah	Box Elder County	2002-07-01	F	single individual	74	20	78	17	20	120	66	76	42	39
138	Pmic_A	115	A	ant	Pheidole	micula	Formicidae	Hymenoptera	Insecta	Arthropoda		USA	Arizona	Gila County	2004-10-01	F	single individual	72	20	45	17	20	119	21	40	79	75
139	Pvis_A	116	A	ant	Pheidole	vistana	Formicidae	Hymenoptera	Insecta	Arthropoda		Mexico	Baja California Sur	La Burrera	2004-01-01	F	single individual	75	20	45	17	72	121	21	78	25	21
140	Pobt_A	117	A	ant	Pheidole	obtusospinosa	Formicidae	Hymenoptera	Insecta	Arthropoda		USA	Arizona	Santa Cruz County	2001-09-01	F	single individual	43	20	79	17	46	122	42	43	9	25
141	Phe_A_423	118	A	ant	Pheidole		Formicidae	Hymenoptera	Insecta	Arthropoda		Indonesia	Sumatra	Lampung Province	2005-04-01	F	single individual	7	6	80	3	8	18	13	15	17	14
142	Epa_A	119	A	wasp	Evagetes	parvus	Pompilidae	Hymenoptera	Insecta	Arthropoda		USA	Massachusetts	Petersham	2004-09-01		single individual	76	33	81	32	71	47	28	31	39	18
143	Aen_A_40-01	120	A	ant	Aenictus		Formicidae	Hymenoptera	Insecta	Arthropoda		Thailand	Trang	Khao Chong	2005-07-01	F	single individual	20	70	82	45	51	123	38	39	46	43
144	Cre_A_15-02	121	A	ant	Crematogaster		Formicidae	Hymenoptera	Insecta	Arthropoda		Thailand	Trang	Khao Chong	2005-02-01	F	single individual	77	2	83	45	51	124	38	39	46	43
145	Sole_A_17-02	122	A	ant	Solenopsis		Formicidae	Hymenoptera	Insecta	Arthropoda		Thailand	Trang	Khao Chong	2005-02-01	F	single individual	78	37	41	3	62	125	71	34	80	25
146	Lepg_A_06-03	19	A	ant	Leptogenys		Formicidae	Hymenoptera	Insecta	Arthropoda		Thailand	Trang	Khao Chong	2005-01-01	F	single individual	7	6	7	3	8	18	13	15	17	14
147	Ppln_A_18-04	19	A	ant	Pheidole	planifrons	Formicidae	Hymenoptera	Insecta	Arthropoda		Thailand	Trang	Khao Chong	2005-03-01	F	single individual	7	6	7	3	8	126	13	15	17	76
148	Mchi_A	123	A	ant	Monomorium	chinense	Formicidae	Hymenoptera	Insecta	Arthropoda		Thailand	Trang	Khao Chong	2005-02-01	F	single individual	78	37	90	3	62
149	Opic_F	124	F	ant	Ocymyrmex	picardi	Formicidae	Hymenoptera	Insecta	Arthropoda		Zaire	Baraka			F	single individual	73	69	77	68	73
150	A_PanPNM_Droso12b	14	A	drosophilid fly			Drosophilidae	Diptera	Insecta	Arthropoda		Panama	Panama	Parque Nacional Metropolitano	2006-06-01		single individual	1	1	27	3	1	4	1	12	4	19
151	A_MexSon_Calyp150671	127	A	calyptrate fly				Diptera	Insecta	Arthropoda		Mexico	Sonora	near Agua Prieta	2005-01-01		abdomen	78	37	62	3	81	151	89	34	15	25
152	A_NY_Droso150727	13	A	drosophilid fly			Drosophilidae	Diptera	Insecta	Arthropoda		USA	NY	Monroe Co.	2005-07-28	M	abdomen	1	1	1	3	1	23	1	12	21	19
153	B_NY_Chloro150737a	128	B	chloropid fly			Chloropidae	Diptera	Insecta	Arthropoda		USA	NY	Monroe Co.	2005-07-28		single individual	9	73	91	71	82	152	10	8	99	93
154	B_NY_Chloro150737b	129	B	chloropiid fly			Chloropidae	Diptera	Insecta	Arthropoda		USA	NY	Monroe Co.	2005-07-28		single individual	91	14	40	7	9	153	2	17	3	23
155	A_NY_Calyp150743b	130	A	calyptrate fly				Diptera	Insecta	Arthropoda		USA	NY	Monroe Co.	2005-07-28		single individual	92	47	92	32	59	154	90	100	100	63
156	B_NY_Calyp150744b	41	B	calyptrate fly				Diptera	Insecta	Arthropoda		USA	NY	Monroe Co.	2005-07-28		single individual	39	14	40	36	4	155	10	101	10	8
157	A_NY_Calyp150744c	132	A	calyptrate fly				Diptera	Insecta	Arthropoda		USA	NY	Monroe Co.	2005-07-28		single individual	78	37	62	3	62	156	71	34	15	25
158	A_Pan_Droso150749b	133	A	drosophilid fly			Drosophilidae	Diptera	Insecta	Arthropoda		Panama			1996-01-01		single individual	93	37	93	3	62	157	91	34	101	94
159	A_Pan_Droso150754	17	A	drosophilid fly			Drosophilidae	Diptera	Insecta	Arthropoda		Panama			1996-01-01		abdomen	22	23	24	3	23	16	11	13	15	14
160	A_Pan_Calyp150759	134	A	calyptrate fly				Diptera	Insecta	Arthropoda		Panama			1996-01-01		abdomen	94	74	94	72	84	158	28	102	39	18
161	A_Pan_Calyp150764	135	A	calyptrate fly				Diptera	Insecta	Arthropoda		Panama			1996-01-01		abdomen	95	75	92	32	85	198	92	103	103	95
162	A_Pan_Calyp150769	13	A	calyptrate fly				Diptera	Insecta	Arthropoda		Panama			1996-01-01		abdomen	1	1	1	3	1	23	1	12	21	19
163	B_Pan_Calyp150776	136	B	calyptrate fly				Diptera	Insecta	Arthropoda		Panama			1996-01-01		abdomen	96	14	3	73	4	64	35	35	38	44
164	Apal_F_PanBCI	137	F	wasp	Apoica	pallens	Vespidae	Hymenoptera	Insecta	Arthropoda		Panama	Panama	Barro Colorado Island	2006-06-01	F	abdomen	65	63	73	61	78	101	64	70	71	69
165	Aape_A_CB13	66	A	spider	Agelenopsis	aperta	Agelenidae	Araneae	Arachnida	Arthropoda		USA	California	Big Pine	2002-05-01	M	legs	33	32	37	29	34	40	30	28	31	30
166	Aape_A_TB16	66	A	spider	Agelenopsis	aperta	Agelenidae	Araneae	Arachnida	Arthropoda		USA	Texas	Balmorhea	2001-05-01		legs	33	32	37	29	34	40	30	28	31	30
167	Aape_A_TPDD7	67	A	spider	Agelenopsis	aperta	Agelenidae	Araneae	Arachnida	Arthropoda		USA	Texas	Palo Duro Canyon SP	2003-05-01	M	legs	35	35	22	33	39	43	31	32	35	34
168	Aeme_A_LW5	68	A	spider	Agelenopsis	emertoni	Agelenidae	Araneae	Arachnida	Arthropoda		USA	Tennessee	Loudon	2002-05-01	F	legs	32	34	39	32	36	41	28	31	34	32
169	Anae_A_TD23	69	A	spider	Agelenopsis	naevia	Agelenidae	Araneae	Arachnida	Arthropoda		USA	Texas	Dallas, Fort Worth	2001-05-01	F	legs	32	33	38	31	38	38	28	29	33	32
170	Apen_A_KE8	70	A	spider	Agelenopsis	pennsylvanica	Agelenidae	Araneae	Arachnida	Arthropoda		USA	Kansas	Ellsworth	2002-08-01	F	legs	36	32	37	29	35	39	29	30	32	31
171	Aape_A_RIV1	71	A	spider	Agelenopsis	pennsylvanica	Agelenidae	Araneae	Arachnida	Arthropoda		USA	California	Riverside	2005-07-01	F	ovary	34	32	37	29	34	40	30	28	31	30
172	Alon_A_NCC3	66	A	spider	Agelenopsis	longistyla	Agelenidae	Araneae	Arachnida	Arthropoda		USA	New Mexico	Cimarron Canyon	2003-06-01	M	legs	33	32	37	29	34	40	30	28	31	30
173	Aape_A_ND3	66	A	spider	Agelenopsis	aperta	Agelenidae	Araneae	Arachnida	Arthropoda		USA	New Mexico	Deming	2001-05-01		legs	33	32	37	29	34	40	30	28	31	30
174	Aape_A_ZR4	66	A	spider	Agelenopsis	aperta	Agelenidae	Araneae	Arachnida	Arthropoda		USA	Utah	Springdale	2001-05-01	M	legs	33	32	37	29	34	40	30	28	31	30
175	Aale_A_KLM10	66	A	spider	Agelenopsis	aleenae	Agelenidae	Araneae	Arachnida	Arthropoda		USA	Kansas	Meade SP	2002-08-01	F	legs	33	32	37	29	34	40	30	28	31	30
176	Aale_A_NP4	66	A	spider	Agelenopsis	aleenae	Agelenidae	Araneae	Arachnida	Arthropoda		USA	New Mexico	Clines Corner	2003-06-01	F	legs	33	32	37	29	34	40	30	28	31	30
177	Aeme_A_O23	74	A	spider	Agelenopsis	emertoni	Agelenidae	Araneae	Arachnida	Arthropoda		USA	Oklahoma	Foss Lake SP	2001-05-01	M	legs	51	46	22	33	54	43	31	32	35	34
178	Aape_A_O11	71	A	spider	Agelenopsis	aperta	Agelenidae	Araneae	Arachnida	Arthropoda		USA	Oklahoma	Foss Lake SP	2001-05-01	M	legs	34	32	37	29	34	40	30	28	31	30
179	Alon_A_NG3	75	A	spider	Agelenopsis	longistyla	Agelenidae	Araneae	Arachnida	Arthropoda		USA	New Mexico	Galisteo	2003-06-01	M	legs	52	20	57	58	55	45	31	33	37	34
180	Apen_A_CBP29	70	A	spider	Agelenopsis	pennsylvanica	Agelenidae	Araneae	Arachnida	Arthropoda		USA	Colorado	Barber Pond	2003-06-01	F	legs	36	32	37	29	35	39	29	30	32	31
181	Apen_A_KF	70	A	spider	Agelenopsis	pennsylvanica	Agelenidae	Araneae	Arachnida	Arthropoda		USA	Tennessee	Knoxville	2002-05-01	F	legs	36	32	37	29	35	39	29	30	32	31
182	Aokl_A_CCR2-24	76	A	spider	Agelenopsis	oklahoma	Agelenidae	Araneae	Arachnida	Arthropoda		USA	Colorado	Colorado River SP	2001-05-01	F	legs	52	45	56	33	56	44	31	32	36	34
183	Auta_UW21	73	A	spider	Agelenopsis	utahana	Agelenidae	Araneae	Arachnida	Arthropoda		USA	Utah	Wasatch Mtn	2002-05-01	F	legs	36	32	37	47	35	39	29	30	32	31
184	Aape_A_CA152-R5	66	A	spider	Agelenopsis	aperta	Agelenidae	Araneae	Arachnida	Arthropoda		USA	California	Bells Station	2002-05-01	M	legs	33	32	37	29	34	40	30	28	31	30
185	Aape_A_CAR11	71	A	spider	Agelenopsis	aperta	Agelenidae	Araneae	Arachnida	Arthropoda		USA	Colorado	Avondale	2003-06-01	F	legs	34	32	37	29	34	40	30	28	31	30
186	Aape_A_ADR11	71	A	spider	Agelenopsis	aperta	Agelenidae	Araneae	Arachnida	Arthropoda		USA	Arizona	Dead Horse Ranch	2001-05-01	F	legs	34	32	37	29	34	40	30	28	31	30
187	Btex_FL1	70	A	spider	Barronopsis	texana	Agelenidae	Araneae	Arachnida	Arthropoda		USA	Florida	Silver Springs	2003-04-01	F	legs	36	32	37	29	35	39	29	30	32	31
188	Aape_A_TBBM3	71	A	spider	Agelenopsis	aperta	Agelenidae	Araneae	Arachnida	Arthropoda		USA	Texas	Just outside Big Bend NP	2003-04-01		legs	34	32	37	29	34	40	30	28	31	30
189	Xger_A_1	131	A	ambrosia beetle	Xylosandrus	germanus	Scolytidae	Coleoptera	Insecta	Arthropoda		Japan	Aichi	Toyota		F	abdomen	53	77	96	55	61
190	Xger_A_2	138	A	ambrosia beetle	Xylosandrus	germanus	Scolytidae	Coleoptera	Insecta	Arthropoda		Japan	Hokkaido	Sapporo		F	abdomen	98	33	98	32	152
191	Xger_A_3	139	A	ambrosia beetle	Xylosandrus	germanus	Scolytidae	Coleoptera	Insecta	Arthropoda		Japan	Hokkaido	Furano		F	abdomen	99	47	97	75	153
192	Xger_A_5	140	A	ambrosia beetle	Xylosandrus	germanus	Scolytidae	Coleoptera	Insecta	Arthropoda		Japan	Hokkaido	Furano		F	abdomen	99	47	97	76	154
193	Cela_B	141	B	butterfly	Colias	elate poliographus	Pieridae	Lepidoptera	Insecta	Arthropoda	CI	Japan	Iwate	Morioka	2007-07-21	M	thorax	100	14	40	73	4	61	18	16	23	16
194	Cela_B	141	B	butterfly	Colias	elate poliographus	Pieridae	Lepidoptera	Insecta	Arthropoda	CI	Japan	Iwate	Morioka	2007-07-21	F	thorax	100	14	40	73	4	61	18	16	23	16
195	Eman_B_CI	41	B	grass yellow	Eurema	mandarina	Pieridae	Lepidoptera	Insecta	Arthropoda	CI	Japan	Kagoshima	Tanegashima	2007-06-01	F	thorax	39	14	40	36	4	10	10	8	10	8
196	Eman_B_CI	41	B	grass yellow	Eurema	mandarina	Pieridae	Lepidoptera	Insecta	Arthropoda	CI	Taiwan			2007-08-07	F	thorax	39	14	40	36	4	10	10	8	10	8
197	Eman_B_CI	41	B	grass yellow	Eurema	mandarina	Pieridae	Lepidoptera	Insecta	Arthropoda	CI	Japan	Shiga	Takashima	2007-09-04	F	thorax	39	14	40	36	4	10	10	8	10	8
198	Eman_B_CI	41	B	grass yellow	Eurema	mandarina	Pieridae	Lepidoptera	Insecta	Arthropoda	CI	Japan	Kagoshima	Tanegashima	2006-06-07	F	single individual	39	14	40	36	4	10	10	8	10	8
199	Eman_B_CI	41	B	grass yellow	Eurema	mandarina	Pieridae	Lepidoptera	Insecta	Arthropoda	CI	Japan			2007-08-07	F	thorax	39	14	40	36	4	10	10	8	10	8
200	Eman_B_Fem	40	B	grass yellow	Eurema	mandarina	Pieridae	Lepidoptera	Insecta	Arthropoda	FI	Japan	Kagoshima	Tanegashima	2006-06-07	F	single individual	38	38	29	35	42	64	35	35	38	44
201	Eman_B_Fem	40	B	grass yellow	Eurema	mandarina	Pieridae	Lepidoptera	Insecta	Arthropoda	FI	Japan			2007-08-07	F	thorax	38	38	29	35	42	64	35	35	38	44
205	wOus2	143		flower bug	Orius	strigicollis	Anthocoridae	Hemiptera	Insecta	Arthropoda		Japan				F	single individual	103	64	40	63	75
206	wOus1	144		flower bug	Orius	strigicollis	Anthocoridae	Hemiptera	Insecta	Arthropoda		Japan				F	single individual	104	81	102	78	157
207	Zang_H	90	H	termite	Zootermes	angusticollis	Hodotermitidae	Isoptera	Insecta	Arthropoda	other	USA	California	San Mateo County		F		64	54	71	57	69
208	Amer_B_wMer	153	B	Common Castor	Ariadne	merione	Nymphalidae	Lepidopera	Insecta	Arthropoda		India	Maharashtra	Pune City	2006-02-01		legs	96	14	40	73	4	64	35	35	38	44
209	Cama_B_wAma	147	B	Small Salmon Arab	Colotis	amata	Pieridae	Lepidopera	Insecta	Arthropoda		India	Maharashtra	Pune City	2006-03-01		abdomen	4	14	40	7	4			8	10
210	Cama_B_wAma	150	B	Small Salmon Arab	Colotis	amata	Pieridae	Lepidopera	Insecta	Arthropoda		India	Maharashtra	Pune City	2006-03-01		abdomen	16	14	40	36	4	10	10	8	10	8
211	Ccal_B_wCal		B	Angled Pierot	Caleta	caleta	Lycaenidae	Lepidopera	Insecta	Arthropoda		India	Maharashtra	Mulshi,Pune	2007-10-09		abdomen	9		40				10	8	10
212	Cner_B_wNer	145	B	Common Gull	Cepora	nerissa	Pieridae	Lepidopera	Insecta	Arthropoda		India	Maharashtra	Thane	2007-02-09		legs	4	14	3	36	4	10	10	8	10	8
213	Cpom_B_wPom		B	Common Emmigrant	Catopsilia	pomona	Pieridae	Lepidopera	Insecta	Arthropoda		India	Maharashtra	Pune City	2007-08-27		legs	39	14		36		10	10	8	10	8
214	Cpom_B_wPom		B	Common Emmigrant	Catopsilia	pomona	Pieridae	Lepidopera	Insecta	Arthropoda		India	Maharashtra	Pune City	2007-11-07		legs	9							8	10	8
215	Cros_B_wRos		B	Common Pierrot	Castalius	rosimon	Lycaenidae	Lepidopera	Insecta	Arthropoda		India	Maharashtra	Junnar,Pune	2007-07-08		abdomen	9		40			10	10	8	10	8
216	Cros_B_wRos		B	Common Pierrot	Castalius	rosimon	Lycaenidae	Lepidopera	Insecta	Arthropoda		India	Maharashtra	Pune City	2006-02-01		abdomen					4
217	Dchr_B_wChr	151	B	Plain Tiger	Danaus	chysippus	Nymphalidae	Lepidopera	Insecta	Arthropoda		India	Maharashtra	Mulshi,Pune	2007-10-09		legs	39	11	101	36	4		2	142	131
218	Deuc_B_wEuc	41	B	Common Jezebel	Delias	eucharis	Pieridae	Lepidopera	Insecta	Arthropoda		India	Maharashtra	Pune City	2006-03-01		legs	39	14	40	36	4	10	10	8	10	8
219	Ehec_B_wHec	157	B	Common Grass Yellow	Eurema	hecabe	Pieridae	Lepidopera	Insecta	Arthropoda		India	Maharashtra	Pune City	2007-09-20		abdomen	102	14	29	36	42	10	10	8	10	8
220	Ehec_B_wHec	41	B	Common Grass Yellow	Eurema	hecabe	Pieridae	Lepidopera	Insecta	Arthropoda		India	Maharashtra	Pune City	2007-03-01		abdomen	39	14	40	36	4	10	10	8	10	8
221	Ehec_B_wHec	41	B	Common Grass Yellow	Eurema	hecabe	Pieridae	Lepidopera	Insecta	Arthropoda		India	Maharashtra	Mulshi,Pune	2007-10-09		abdomen	39	14	40	36	4	10	10	8	10	8
222	Ehec_B_wHec	41	B	Common Grass Yellow	Eurema	hecabe	Pieridae	Lepidopera	Insecta	Arthropoda		India	Maharashtra	Thane	2007-02-09		abdomen	39	14	40	36	4	10	10	8	10	8
223	Ehec_B_wHec	156	B	Common Grass Yellow	Eurema	hecabe	Pieridae	Lepidopera	Insecta	Arthropoda		India	Maharashtra	Khanapur,Pune	2007-01-08		abdomen	102	14	100	36	4		19	17	24
224	Elae_B_wLae	149	B	Spotless Grass Yellow	Eurema	laeta	Pieridae	Lepidoptera	Insecta	Arthropoda		India	Maharashtra	Junnar,Pune	2007-07-08		abdomen	9	80	100	8	156		19	17	24
225	Hbol_B_wBol	148	B	Great Egg Fly	Hypolimnas	bolina	Nymphalidae	Lepidoptera	Insecta	Arthropoda		India	Maharashtra	Pune City	2006-02-01		legs	9	14	40	73	4	10	10	8	10	8
226	Hbol_B_wBol		B	Great Egg Fly	Hypolimnas	bolina	Nymphalidae	Lepidoptera	Insecta	Arthropoda		India	Maharashtra	Junnar,Pune	2007-07-08		legs	4		40	36				8
227	Hbol_B_wBol		B	Great Egg Fly	Hypolimnas	bolina	Nymphalidae	Lepidoptera	Insecta	Arthropoda		India	Maharashtra	Pune City	2006-02-01		legs		14		36		10	10	8	10	8
228	Jiph_B_wIph		B	Chocolate Pansy	Junonia	iphita	Nymphalidae	Lepidoptera	Insecta	Arthropoda		India	Maharashtra	Mulshi,Pune	2007-10-09		legs	9		100	73	4	10	10	8	10	8
229	Jlem_B_wLem	146	B	Lemon Pansy	Junonia	lemnonias	Nymphalidae	Lepidoptera	Insecta	Arthropoda		India	Maharashtra	Mulshi,Pune	2007-07-08		legs	4	14	40	36	4	10	10	8	10	8
230	lep_B_F21	41	B	Ixias pyrene	Ixias	pyrene	Pieridae	Lepidoptera	Insecta	Arthropoda		India	Maharashtra	Pune City	2007-08-27		abdomen	39	14	40	36	4	10	10	8	10	8
231	lep_B_F45	155	B	Jalmenus evagoras	Jalmenus	evagoras	Lycaenidae	Lepidoptera	Insecta	Arthropoda		India	Maharashtra	Mulshi,Pune	2007-10-09		abdomen	101	79	99	73	155		18	16	23
232	lep_B_F46	154	B	Jalmenus evagoras	Jalmenus	evagoras	Lycaenidae	Lepidoptera	Insecta	Arthropoda		India	Maharashtra	Mulshi,Pune	2007-10-09		abdomen	101	79	40	73	4		18	16
233	lep_B_F49		B	Udaspes folus	Udaspes	folus	Hesperidae	Lepidoptera	Insecta	Arthropoda		India	Maharashtra	Thane	2007-02-09		abdomen	39			36	4	10	10	8	10	8
234	lep_B_F65	41	B	Zizeeria knysna	Zizeeria	knysna	Lycaenidae	Lepidoptera	Insecta	Arthropoda		India	Maharashtra	Pune City	2007-09-20		abdomen	39	14	40	36	4	10	10	8	10	8
235	Lnin_B_wNin	152	B	Psyche	Leptosia	nina	Pieridae	Lepidoptera	Insecta	Arthropoda		India	Maharashtra	Thane	2007-02-09		abdomen	39	14	40	7	4	10	10	8	10	8
236	Melanitis leda		B	Common Evening Brown	Melanitis	leda	Nymphalidae	Lepidoptera	Insecta	Arthropoda		India	Maharashtra	Khanapur,Pune	2007-01-08		legs	39	9
237	Nhyl_B_wHyl	41	B	Common Sailor	Neptis	hylas	Nymphalidae	Lepidoptera	Insecta	Arthropoda		India	Maharashtra	Pune City	2006-02-01		legs	39	14	40	36	4		10	8
238	Pagl_B_wAgl		B	Glassy Blue Tiger	Parantica	aglea	Nymphalidae	Lepidoptera	Insecta	Arthropoda		India	Maharashtra	Mulshi,Pune	2007-10-09		legs	39				4
239	Pdem_B_wDem		B	Lime	Papilio	demoleus	Papilionidae	Lepidoptera	Insecta	Arthropoda		India	Maharashtra	Khanapur	2007-01-08		legs	39					10	10	8	10	8
240	Pmah_B_wMah	41	B	Pale Grass Blue	Pseudozizeeria	maha	Lycaenidae	Lepidoptera	Insecta	Arthropoda		India	Maharashtra	Pune City	2006-02-01		abdomen	39	14	40	36	4	10	10	8	10	8
241	Pmah_B_wMah	41	B	Pale Grass Blue	Pseudozizeeria	maha	Lycaenidae	Lepidoptera	Insecta	Arthropoda		India	Maharashtra	Pune City	2007-08-20		abdomen	39	14	40	36	4	10	10	8	10	8
242	Pval_B_wVal	41	B	Common Wanderer	Pareronia	valeria	Pieridae	Lepidoptera	Insecta	Arthropoda		India	Maharashtra	Pune City	2006-03-01		legs	39	14	40	36	4		10	8	10
243	Pval_B_wVal	41	B	Common Wanderer	Pareronia	valeria	Pieridae	Lepidoptera	Insecta	Arthropoda		India	Maharashtra	Thane	2007-02-09		legs	39	14	40	36	4		10	8	10
244	Tcer_B_wCer		B	Tamil Grass Dart	Teractrocera	ceramus	Hesperidae	Lepidoptera	Insecta	Arthropoda		India	Maharashtra	Mulshi,Pune	2007-10-09		abdomen				36			10	8
245	Tnar_B_wNar		B	Round Pierrot	Tarucus	nara	Lycaenidae	Lepidoptera	Insecta	Arthropoda		India	Maharashtra	Junnar,Pune	2007-07-08		abdomen				36	4
246	Tnys_B_wNys	146	B	Red Pierrot	Telicada	nyseus	Lycaenidae	Lepidoptera	Insecta	Arthropoda		India	Maharashtra	Pune City	2007-01-14		abdomen	4	14	40	36	4	10	10	8	10	8
247	Tnys_B_wNys	125	B	Red Pierrot	Telicada	nyseus	Lycaenidae	Lepidoptera	Insecta	Arthropoda		India	Maharashtra	Pune City	2006-02-01		abdomen	4	14	40	73	4	10	10	8	10	8
248	Tnys_B_wNys		B	Red Pierrot	Telicada	nyseus	Lycaenidae	Lepidoptera	Insecta	Arthropoda		India	Maharashtra	Pune City	2007-02-08		abdomen	4		40			10	10	8	10	8
249	Yast_B_wAst		B	Common Three Ring	Ypthima	asterope	Nymphalidae	Lepidoptera	Insecta	Arthropoda		India	Maharashtra	Mulshi,Pune	2007-10-09		abdomen	39			36		10	10	8	10	8
251	wCsc1	167	other	harlequin beetle riding pseudo	Cordylochernes	scorpioides	Chernetidae	Pseudoscorpiones	Arachnida	Arthropoda	MK	Panama					single individual	110	89	107	83	166	66	32	45	48	45
252	wCsc2	168	other	harlequin beetle riding pseudo	Cordylochernes	scorpioides	Chernetidae	Pseudoscorpiones	Arachnida	Arthropoda	MK	Panama					single individual	111	90	108	83	167	523	185	210	214	208
253	Ohor_F_T21	169	F	Termite	Odontotermes	horni	Termitidae	Isoptera	Insecta	Arthropoda		India	Maharashtra	Pune University, Pune	2007-01-01		single individual	117	95	115	86	171
254	Ohor_F_T1	170	F	Termite	Odontotermes	horni	Termitidae	Isoptera	Insecta	Arthropoda		India	Maharashtra	Wagholi	2007-01-01		single individual	115	95	112	86	171
255	Osp_F_T3	171	F	Termite	Odontotermes	sp	Termitidae	Isoptera	Insecta	Arthropoda		India	Maharashtra	Aurangabad	2007-01-01		single individual	116	97	114	88	172
256	Ohor_F_RA	172	F	Termite	Odontotermes	horni	Termitidae	Isoptera	Insecta	Arthropoda		India	Maharashtra	Sangavi, Pune	2007-01-01		single individual	114	94	111	85	170
257	Osp_F_W5		F	Termite	Odontotermes	sp	Termitidae	Isoptera	Insecta	Arthropoda		India	Maharashtra	Mulashi	2007-01-01		single individual	112	92	110		174
258	Osp_F_THYD		F	Termite	Odontotermes	sp	Termitidae	Isoptera	Insecta	Arthropoda		India	Andhra Pradesh	Hyderabad	2007-01-01		single individual		97	114	88	172
259	Ohor_F_MCT		F	Termite	Odontotermes	horni	Termitidae	Isoptera	Insecta	Arthropoda		India	Maharashtra	Shivajinagar, Pune	2007-01-01		single individual	113	93		84	169
260	Osp_F_G29		F	Termite	Odontotermes	sp	Termitidae	Isoptera	Insecta	Arthropoda		India	Maharashtra	Junnar	2007-01-01		single individual	112	92	110		168
261	Ohor_F_TO		F	Termite	Odontotermes	horni	Termitidae	Isoptera	Insecta	Arthropoda		India	Maharashtra	Nasik	2007-01-01		single individual	112		118		169
262	Osp_F_TL		F	Termite	Odontotermes	sp	Termitidae	Isoptera	Insecta	Arthropoda		India	Maharashtra	Lonar	2007-01-01		single individual	118		117		173
263	Ohor_F_TER30		F	Termite	Odontotermes	horni	Termitidae	Isoptera	Insecta	Arthropoda		India	Maharashtra	Pashan Road, Pune	2007-01-01		single individual	117		116	86
264	Ohor_F_T2		B	Termite	Odontotermes	horni	Termitidae	Isoptera	Insecta	Arthropoda		India	Maharashtra	Dhule	2007-01-01		single individual		96	113
265	Ohei_F_Termite3		F	Termite	Coptotermes	heimi	Rhinotermitidae	Isoptera	Insecta	Arthropoda		India	Maharashtra	Jalgaon	2007-01-01		single individual				87
266	Ohei_F_TLR		B	Termite	Coptotermes	heimi	Rhinotermitidae	Isoptera	Insecta	Arthropoda		India	Maharashtra	Law College road, Pune	2007-01-01		single individual				20
270	wBol_B_wBol1	125	B	Eggfly	Hypolimnas	bolina	Nymphalidae	Lepidoptera	Insecta	Arthropoda	other	Japan	Okinawa	Eastern Asia	2004-09-01	F	ovary	4	14	40	73	4	10	10	8	10	8
271	wBol_B_wBol3	176	B	Eggfly	Hypolimnas	bolina	Nymphalidae	Lepidoptera	Insecta	Arthropoda	other	Japan	Okinawa	Eastern Asia	2003-08-11	F	ovary	39	14	119	7	9
272	Hyl_gra_XS	177		Hylyphantes graminicola	Hylyphantes	Hylyphantes graminicola	Linyphiidae	Araneae	Arachnida	Arthropoda		China	Hubei province	Xingshan	2009-07-01	F	single individual	119	102	120	81	175
273	Hyl_gra_LY	178		Hylyphantes graminicola	Hylyphantes	Hylyphantes graminicola	Linyphiidae	Araneae	Arachnida	Arthropoda		China	Henan province	Luoyang	2009-07-01	F	single individual	119	101	120	81	175
274	Hyl_gra_HZ	178		Hylyphantes graminicola	Hylyphantes	Hylyphantes graminicola	Linyphiidae	Araneae	Arachnida	Arthropoda		China	Shandong provinceng	Heze	2009-07-01	F	single individual	119	101	120	81	175
275	Hyl_gra_SJZ	179		Hylyphantes graminicola	Hylyphantes	Hylyphantes graminicola	Linyphiidae	Araneae	Arachnida	Arthropoda		China	Hebei province	Shijiazhuang	2009-07-01	F	single individual	119	100	120	81	175
276	Hyl_gra_Shanxi	180		Hylyphantes graminicola	Hylyphantes	Hylyphantes graminicola	Linyphiidae	Araneae	Arachnida	Arthropoda		China	Shanxi province	Tongling	2009-07-01	F	single individual	119	101	120	90	175
277	Hyl_gra_Hainan	181		Hylyphantes graminicola	Hylyphantes	Hylyphantes graminicola	Linyphiidae	Araneae	Arachnida	Arthropoda		China	Hainan province	Lingshui	2009-07-01	F	single individual	119	98	121	81	177
278	Hyl_gra_SX	182		Hylyphantes graminicola	Hylyphantes	Hylyphantes graminicola	Linyphiidae	Araneae	Arachnida	Arthropoda		China	SHANXI province	Linfen	2009-07-01	F	single individual	120	99	122	81	176
279	Hyl_gra_WH	183		Hylyphantes graminicola	Hylyphantes	Hylyphantes graminicola	Linyphiidae	Araneae	Arachnida	Arthropoda		China	Hubei province	Wuhan	2009-07-01	F	single individual	121	101	120	89	175
280	Hyl_gra_GX	184		Hylyphantes graminicola	Hylyphantes	Hylyphantes graminicola	Linyphiidae	Araneae	Arachnida	Arthropoda		China	Guangxi province	Nanning	2009-07-01	F	single individual	122	101	120	91	175
281	Hyl_gra_HF	185		Hylyphantes graminicola	Hylyphantes	Hylyphantes graminicola	Linyphiidae	Araneae	Arachnida	Arthropoda		China	Anhui province	Hefei	2009-07-01	F	single individual	123	103	123	92	178
282	Hyl_gra_NJ	186		Hylyphantes graminicola	Hylyphantes	Hylyphantes graminicola	Linyphiidae	Araneae	Arachnida	Arthropoda		China	Jiangsu province	Nanjing	2009-07-01	F	single individual	124	104	120	93	179
284	Lory_B_wOry1	189	B	Rice water weevil	Lissorhoptrus	oryzophilus	Curculionidae	Coleoptera	Insecta	Arthropoda		The United States of America	Texas	Beaumont	2008-01-01	F	single individual	126	87	124	94	132
285	Lory_B_wOry2	188	B	Rice water weevil	Lissorhoptrus	oryzophilus	Curculionidae	Coleoptera	Insecta	Arthropoda		China mainland	Hebei	Tanghai	2009-03-10	F	single individual	9	105	125	95	180
286	Lory_B_wOry2	188	B	Rice water weevil	Lissorhoptrus	oryzophilus	Curculionidae	Coleoptera	Insecta	Arthropoda		China mainland	Zhejiang	Yueqing	2009-07-05	F	single individual	9	105	125	95	180
287	Lory_B_wOry2	188	B	Rice water weevil	Lissorhoptrus	oryzophilus	Curculionidae	Coleoptera	Insecta	Arthropoda		China mainland	Zhejiang	Xiangshan		F	single individual	9	105	125	95	180
288	Lory_B_wOry2	188	B	Rice water weevil	Lissorhoptrus	oryzophilus	Curculionidae	Coleoptera	Insecta	Arthropoda		China mainland	Hunan	Changsha		F	single individual	9	105	125	95	180
289	Lory_B_wOry2	188	B	Rice water weevil	Lissorhoptrus	oryzophilus	Curculionidae	Coleoptera	Insecta	Arthropoda		China mainland	Anhui	Tongcheng	2009-12-08	F	single individual	9	105	125	95	180
290	Lory_B_wOry2	188	B	Rice water weevil	Lissorhoptrus	oryzophilus	Curculionidae	Coleoptera	Insecta	Arthropoda		China mainland	Yunnan	Chongming		F	single individual	9	105	125	95	180
291	Lory_B_wOry2	188	B	Rice water weevil	Lissorhoptrus	oryzophilus	Curculionidae	Coleoptera	Insecta	Arthropoda		Italy				F	single individual	9	105	125	95	180
292	Lory_B_wOry2	188	B	Rice water weevil	Lissorhoptrus	oryzophilus	Curculionidae	Coleoptera	Insecta	Arthropoda		South Korea				F	single individual	9	105	125	95	180
293	Tcoer_B	37	B	parasitoid wasp	Tetrastichus	coeruleus	Eulophidae	Hymenoptera	Insecta	Arthropoda	PI	Netherlands, France, USA				F	single individual	9	9	6	8	10	63	19	17	24	33
294	wAjap	370	A	parasitoid wasp	Asobara	japonica	Braconidae	Hymenoptera	Insecta	Arthropoda	PI	Japan	Sapporo, Hirosaki, Sendai, Tok			other	single individual	87	111	103	70	186	530	188	213	15	25
295	Cobs_A	348	A	cabbage seedpod weevil	Ceutorhynchus	obstrictus (Marsham)	Curculionidae	Coleoptera	Insecta	Arthropoda		Canada	Alberta	Lethbridge	2004-01-01	F	single individual	32	33	42	32	122
297	Ehec_B_CI	41	B	grass yellow	Eurema	hecabe	Pieridae	Lepidoptera	Insecta	Arthropoda	FI	Japan	Okinawa Pref.	Ishigakijima Island	2009-01-01	F	thorax	39	14	40	36	4	10	10	8	10	8
298	Ehec_B_Fem	40	B	grass yellow	Eurema	hecabe	Pieridae	Lepidoptera	Insecta	Arthropoda	FI	Japan	Okinawa Pref.	Ishigakijima Island	2009-01-01	F	thorax	38	38	29	35	42	64	35	35	38	44
310	wStri	213	B	small brown planthopper	Laodelphax	striatellus	Delphacidae	Hemiptera	Insecta	Arthropoda	CI	China	Guangxi Zhuang	Nanning	2008-01-01		single individual	106	11	13	105	162	463	2	191	192	22
311	wStri	213	B	white-backed planthopper	Sogatella	furcifera	Delphacidae	Hemiptera	Insecta	Arthropoda	CI	China	Guangxi Zhuang	Nanning	2008-01-01		single individual	106	11	13	105	162	463	2	191	192	22
312	wMui	214	B	Nilaparvata muiri	Nilaparvata	muiri	Delphacidae	Hemiptera	Insecta	Arthropoda		China	Zhejiang	Huzhou and Jinhua	2009-01-01		single individual	134	91	139	106	194	532	18	218	23	16
313	wWaspb	215	B	dryinid wasps			Dryinidae	Hymenoptera	Insecta	Arthropoda								39	14	40	7	195	296	2	17	3	23
314	wMfas1	216	B	aster leafhopper	Macrosteles	fascifrons	Cicadellidae	Hemiptera	Insecta	Arthropoda		China	Zhejiang	Jinhua	2010-01-01		single individual	9	119	140	107	9	533	2	17	3	44
315	wMfas2	217	B	aster leafhopper	Macrosteles	fascifrons	Cicadellidae	Hemiptera	Insecta	Arthropoda		China	Zhejiang	Jinhua	2010-01-01		single individual	135	120	141	108	197	536	191	220	23	16
316	wMfas3	218	B	aster leafhopper	Macrosteles	fascifrons	Cicadellidae	Hemiptera	Insecta	Arthropoda		China	Zhejiang	Jinhua	2010-01-01		single individual	136	91	142	109	9	534	7	219	220	215
321	Cneg_A	19	A	neglectus Blatchley	Ceutorhynchus	neglectus Blatchley	Curculionidae	Coleoptera	Insecta	Arthropoda		Canada	Alberta	St. Albert	2010-06-18	F	single individual	7	6	7	3	8
322	Sexe_B_wExe1	125	B	African armyworm	Spodoptera	exempta	Noctuidae	Lepidoptera	Insecta	Arthropoda	MK	Tanzania			2010-01-01	F	single individual	4	14	40	73	4
323	Sexe_B_wExe2	222	B	African armyworm	Spodoptera	exempta	Noctuidae	Lepidoptera	Insecta	Arthropoda		Tanzania			2010-01-01		single individual	137	123	145	110	198
324	Sexe_A_wExe3	223	A	African armyworm	Spodoptera	exempta	Noctuidae	Lepidoptera	Insecta	Arthropoda		Tanzania			2010-01-01		single individual	138	124	146	70	199
325	wKueUSDA	92	A	Mediterranean flour moth	Ephestia	kuehniella	Pyralidae	Lepidoptera	Insecta	Arthropoda	CI	USA	Florida	USDA/ARS/CMAVE		F	multiple individuals	54	59	68	3	67	83	51	55	15	57
327	Rpom_A_wPom1_a37-2		A	Rhagoletis pomonella	Rhagoletis	R. pomonella	Tephritidae	Diptera	Insecta	Arthropoda	other	USA	Michigan	East Lansing	2006-01-01		single individual					59
328	Rpom_A_fbpA2_a48-1		A	Rhagoletis pomonella	Rhagoletis	R. pomonella	Tephritidae	Diptera	Insecta	Arthropoda	other	USA	Michigan	East Lansing	2006-01-01		single individual					2
329	Rpom_A_fbpA3_a24-2		A	Rhagoletis pomonella	Rhagoletis	R. pomonella	Tephritidae	Diptera	Insecta	Arthropoda	other	USA	Michigan	East Lansing	2006-01-01		single individual					2
330	Rpom_A_wPom1_w23-5		A	Rhagoletis pomonella	Rhagoletis	R. pomonella	Tephritidae	Diptera	Insecta	Arthropoda	other	USA	Michigan	East Lansing	2006-01-01		single individual						57
331	Rpom_A_wsp2_w48-5		A	Rhagoletis pomonella	Rhagoletis	R. pomonella	Tephritidae	Diptera	Insecta	Arthropoda	other	USA	Michigan	East Lansing	2006-01-01		single individual						7
332	Rpom_A_wsp3_w23-7		A	Rhagoletis pomonella	Rhagoletis	R. pomonella	Tephritidae	Diptera	Insecta	Arthropoda	other	USA	Michigan	East Lansing	2006-01-01		single individual						2
333	Rpom_A_wPom1_g24-8		A	Rhagoletis pomonella	Rhagoletis	R. pomonella	Tephritidae	Diptera	Insecta	Arthropoda	other	USA	Michigan	East Lansing	2006-01-01		single individual	24
334	Rpom_A_wPom1_z26-2		A	Rhagoletis pomonella	Rhagoletis	R. pomonella	Tephritidae	Diptera	Insecta	Arthropoda	other	USA	Michigan	East Lansing	2006-01-01		single individual				44
335	Rpom_A_ftsZ2_z46-4		A	Rhagoletis pomonella	Rhagoletis	R. pomonella	Tephritidae	Diptera	Insecta	Arthropoda	other	USA	Michigan	East Lansing	2006-01-01		single individual				2
336	Rpom_A_wPom1_x46-4		A	Rhagoletis pomonella	Rhagoletis	R. pomonella	Tephritidae	Diptera	Insecta	Arthropoda	other	USA	Michigan	East Lansing	2006-01-01		single individual		61
337	Rpom_A_coxA2_x25-3		A	Rhagoletis pomonella	Rhagoletis	R. pomonella	Tephritidae	Diptera	Insecta	Arthropoda	other	USA	Michigan	East Lansing	2006-01-01		single individual		2
338	Rpom_A_coxA3_x23-7		A	Rhagoletis pomonella	Rhagoletis	R. pomonella	Tephritidae	Diptera	Insecta	Arthropoda	other	USA	Michigan	East Lansing	2006-01-01		single individual		2
339	Rpom_A_coxA4_x24-7		A	Rhagoletis pomonella	Rhagoletis	R. pomonella	Tephritidae	Diptera	Insecta	Arthropoda	other	USA	Michigan	East Lansing	2006-01-01		single individual		2
340	Rpom_A_wPom1_h23-6		A	Rhagoletis pomonella	Rhagoletis	R. pomonella	Tephritidae	Diptera	Insecta	Arthropoda	other	USA	Michigan	East Lansing	2006-01-01		single individual			43
341	Rpom_A_hcpA2_h48-6		A	Rhagoletis pomonella	Rhagoletis	R. pomonella	Tephritidae	Diptera	Insecta	Arthropoda	other	USA	Michigan	East Lansing	2006-01-01		single individual			2
342	Lcla_B_wLclav	303	B	parasitoid wasp	Leptopilina	clavipes	Figitidae	Hymenoptera	Insecta	Arthropoda	PI	Netherlands				F	single individual	9	126	148	7	201	547	18	80	82	78
344	Gmormor_A_12.3A	226	A	Tse tse fly	Glossina	morsitans morsitans	Glossinidae	Diptera	Insecta	Arthropoda		Zambia		MFWE, Eastern Zambia	2007-10-04			141	127	23	114	15	548	192	9	12	202
345	Gmormor_A_32.3D	226	A	Tse tse fly	Glossina	morsitans morsitans	Glossinidae	Diptera	Insecta	Arthropoda		Zimbabwe		Makuti	2006-03-16			141	127	23	114	15	356	142	9	12	9
346	Gmorcen_A_GmcY	226	A	Tse tse fly	Glossina	morsitans centralis	Glossinidae	Diptera	Insecta	Arthropoda		Zambia		RUCA	2008-01-01			141	127	23	114	15	550	193	9	221	202
347	Gmormor_A_30.9D	227	A	Tse tse fly	Glossina	morsitans morsitans	Glossinidae	Diptera	Insecta	Arthropoda		Zimbabwe		Rukomeshi	2006-03-15			141	127	23	115	15	356	142	9	12	9
348	Gmormor_A_GmmY	228	A	Tse tse fly	Glossina	morsitans morsitans	Glossinidae	Diptera	Insecta	Arthropoda		Zimbabwe (Tsetse Res Lab, UK)		unknown	2008-01-01	F		8	127	23	113	15	548	192	9	12	202
349	Gmormor_A_24.4A	229	A	Tse tse fly	Glossina	morsitans morsitans	Glossinidae	Diptera	Insecta	Arthropoda		Kenya		Nairobi	2008-01-24			142	128	23	113	15	549	142	9	223	9
350	Gbre_A_09.7G	230	A	Tse tse fly	Glossina	brevipalpis	Glossinidae	Diptera	Insecta	Arthropoda		Kenya		Shimba Hills	1995-01-01			143	129	23	56	15	11	9	9	12	9
351	Gaus_A_05.2B	231	A	Tse tse fly	Glossina	austeni	Glossinidae	Diptera	Insecta	Arthropoda		South Africa		Zululand	1999-01-01			128	109	127	98	20	551	180	40	210	18
352	Gpal_A_15.5B	232	A	Tse tse fly	Glossina	pallidipes	Glossinidae	Diptera	Insecta	Arthropoda		Ethiopia		ARBA MINCH	2007-07-02	M		144	47	149	116	202	552	195	224	224	63
353	Gpalgam_B_405.11F	233	B	Tse tse fly	Glossina	palpalis gambiensis	Glossinidae	Diptera	Insecta	Arthropoda		Guinea		KINDOYA	2009-11-18	F		145	130	150	117	203	553	194	223	222	220
424	FUM_31_A		A	Cherry Fruit Fly	Rhagoletis	cerasi	Tephritidae	Diptera	Insecta	Arthropoda	other	Iran	Khorasan	Mashhad	2011-07-01	other	abdomen	8	84		79	160	610
425	FUM_32_A	277	A	Jujube Fruit Fly	Carpomya	C.vesuviana	Tephritidae	Diptera	Insecta	Arthropoda	other	Iran	Khorasan	Mashhad	2011-07-01	other	abdomen	53	159	186	75	36	570
447	MO2005			canine heartworm	Dirofilaria	immitis	Onchocercidae	Spirurida	Secernentea	Nematoda	other	USA	Georgia	Athens	2006-06-01						151
447	MP3			canine heartworm	Dirofilaria	immitis	Onchocercidae	Spirurida	Secernentea	Nematoda		USA	Georgia	Athens	2006-06-01						152
496	Abro_A	304	A	mosquito	Aedes	bromeliae	Culicidae	Diptera	Insecta	Arthropoda		Kenya	Kilifi	Mnarani		F	abdomen	182	160	187	148	232
497	Amet_A	304	A	mosquito	Aedes	metallicus	Culicidae	Diptera	Insecta	Arthropoda		Kenya	Kilifi	Matsangoni		F	abdomen	182	160	187	148	232
498	Cqui_B	9	B	mosquito	Culex	quinquefasciatus	Culicidae	Diptera	Insecta	Arthropoda		Kenya	Kilifi	Jaribuni		F	abdomen	4	3	3	22	4
499	Mafr_B	305	B	mosquito	Mansonia	africana	Culicidae	Diptera	Insecta	Arthropoda		Kenya	Malindi	Mbogolo		F	abdomen	9	38	189	36	4
500	Muni_51_B		B	mosquito	Mansonia	uniformis	Culicidae	Diptera	Insecta	Arthropoda		Kenya	Malindi	Mbogolo		F	abdomen	9	14		73	4
501	Muni_104_B		B	mosquito	Mansonia	uniformis	Culicidae	Diptera	Insecta	Arthropoda		Kenya	Malindi	Mbogolo		F	abdomen	9	14		73
505	Ocer_C_OC1		C	roundworm	Onchocerca	cervipedis	Onchocercidae	Spirurida	Secernentea	Nematoda		Canada	Northwest Territories	Kelly Lake/Tabasco Lake	2007-06-01		single individual	192	179		157	247
506	Osp._C_347		C	roundworm	Onchocerca	sp.	Onchocercidae	Spirurida	Secernentea	Nematoda		USA	New York	Glens Falls	2010-10-22		multiple individuals		178
507	Lvict_B_wLvict	306	B	Leptopilina victoriae	Leptopilina	victoriae	Figitidae	Hymenoptera	Insecta	Arthropoda	CI							195	182	206	22	4	637	18	16	241	274
508	wAstriB	307	B	Guava fruit fly	Anastrepha	host_species striata	Tephritidae	Diptera	Insecta	Arthropoda		Mexico	Chiapas	Tapachula	2005-01-01	F	other	167	26	209	15	27
509	Rcin_A_wCin1	158	A	Rhagoletis cingulata	Rhagoletis	R. cingulata	Tephritidae	Diptera	Insecta	Arthropoda		Germany			2008-01-01		single individual	8	84	103	79	160	335	1	12	21	144
510	Rcin_A_wCin2	13	A	Rhagoletis cingulata	Rhagoletis	R. cingulata	Tephritidae	Diptera	Insecta	Arthropoda		Germany			2008-01-01		single individual	1	1	1	3	1	23	1	12	21	19
555	Cobs_A_Ger	348	A	cabbage seedpod weevil	Ceutorhynchus	obstrictus (Marsham)	Curculionidae	Coleoptera	Insecta	Arthropoda		Germany		Schleswig-Holstein	2005-06-24	F	single individual	32	33	42	32	122	586	52	57	39	18
556	Cobs_A_Switz	348	A	cabbage seedpod weevil	Ceutorhynchus	obstrictus (Marsham)	Curculionidae	Coleoptera	Insecta	Arthropoda		Switzerland				F	single individual	32	33	42	32	122	311	53	145	39	18
557	Cobs_A_USA	348	A	cabbage seedpod weevil	Ceutorhynchus	obstrictus (Marsham)	Curculionidae	Coleoptera	Insecta	Arthropoda		USA	Washington			F	single individual	32	33	42	32	122	587	52	28	110	241
558	Ctex_A	347	A	weaver ant	Camponotus	Camponotus textor	Formicidae	Hymenoptera	逫nsecta	Arthropoda	other	Brazil	SP	Rio Claro				3	185	210	37	46	58	37	38	41	37
594	AfraCast1_A	13	A	Anastrepha fraterculus Castela	Anastrepha	fraterculus	Tephritidae	Diptera	Insecta	Arthropoda		Argentina	Buenos Aires	Castelar		F	single individual	1	1	1	3	1	23	1	12	21	19
595	AfraCast2_A	13	A	Anastrepha fraterculus Castela	Anastrepha	fraterculus	Tephritidae	Diptera	Insecta	Arthropoda		Argentina	Buenos Aires	Castelar		M	single individual	1	1	1	3	1	663	1	12	21	283
607	Dsuz_A_wSuz	404	A	spotted wing Drosophila	Drosophila	suzukii	Drosophilidae	Diptera	Insecta	Arthropoda		Canada	British Columbia	Agassiz	2012-11-01	F	single individual	22	1	24	3	23
613	Ocac_A_wVdO	375	A	Oreina cacaliae	Oreina	Oreina cacaliae	Chrysomelidae	Coleoptera	Insecta	Arthropoda		Italy	Lombardy, Brescia	Vezza dOglio		F	abdomen	214	33	42	32	36	666	229	263	260	293
