# Supplementary material for: Evidence for common horizontal transmission of Wolbachia among butterflies and moths
Source: BMC Evol Biol. 2016 May 27;16:118. doi: 10.1186/s12862-016-0660-x (PMC4882834; doi:10.1186/s12862-016-0660-x)
Supplement: Additional file 2: Table S2. — Description of available MLST strains of Wolbachia in Lepidoptera used in this study (accessed March 2014 at http://pubmlst.org/Wolbachia/). (XLSX 48 kb) [file 12862_2016_660_MOESM2_ESM.xlsx]

## Sheet: S2 MLST Strains of Lepidopteran
Table S2 Description of available MLST strains of Wolbachia in Lepidoptera accessed at http://pubmlst.org/Wolbachia/ by March 2014.
ID	Strain	Strain Staus*	ST (MLST)	Host common name	Host genus	Host species	Host family	Host phenotype	Country	State or province	Locality	Date of collection	Host Stage	Host Sex	Host body part used	gatB	coxA	hcpA	ftsZ	fbpA	wsp	HVR1	HVR2	HVR3	HVR4
Supergroup B
Network 1
101	Nang_B	Shared1	41	butterfly	Nacaduba	angusta	Lycaenidae		Malaysia	Kepong	Selangor	1993-07-01	adult	M	single individual	39	14	40	36	4	10	10	8	10	8
128	Amir_B	Shared1	41	butterfly	Azanus	mirza	Lycaenidae		Ghana		Kibi	1996-03-01	adult	M	single individual	39	14	40	36	4	10	10	8	10	8
131	Carg_B	Shared1	41	butterfly	Celastrina	argiolus	Lycaenidae		USA	California	Alpine County	1992-06-01	adult		single individual	39	14	40	36	4	10	10	8	10	8
195	Eman_B_CI	Shared1	41	grass yellow	Eurema	mandarina	Pieridae	CI	Japan	Kagoshima	Tanegashima	2007-06-01	adult	F	thorax	39	14	40	36	4	10	10	8	10	8
196	Eman_B_CI	Shared1	41	grass yellow	Eurema	mandarina	Pieridae	CI	Taiwan			2007-08-07	adult	F	thorax	39	14	40	36	4	10	10	8	10	8
197	Eman_B_CI	Shared1	41	grass yellow	Eurema	mandarina	Pieridae	CI	Japan	Shiga	Takashima	2007-09-04	adult	F	thorax	39	14	40	36	4	10	10	8	10	8
198	Eman_B_CI	Shared1	41	grass yellow	Eurema	mandarina	Pieridae	CI	Japan	Kagoshima	Tanegashima	2006-06-07	larva	F	single individual	39	14	40	36	4	10	10	8	10	8
199	Eman_B_CI	Shared1	41	grass yellow	Eurema	mandarina	Pieridae	CI	Japan			2007-08-07	adult	F	thorax	39	14	40	36	4	10	10	8	10	8
234	lep_B_F65	Shared1	41	Zizeeria knysna	Zizeeria	knysna	Lycaenidae		India	Maharashtra	Pune City	2007-09-20	adult		abdomen	39	14	40	36	4	10	10	8	10	8
240	Pmah_B_wMah	Shared1	41	Pale Grass Blue	Pseudozizeeria	maha	Lycaenidae		India	Maharashtra	Pune City	2006-02-01	adult		abdomen	39	14	40	36	4	10	10	8	10	8
241	Pmah_B_wMah	Shared1	41	Pale Grass Blue	Pseudozizeeria	maha	Lycaenidae		India	Maharashtra	Pune City	2007-08-20	adult		abdomen	39	14	40	36	4	10	10	8	10	8
242	Pval_B_wVal	Shared1	41	Common Wanderer	Pareronia	valeria	Pieridae		India	Maharashtra	Pune City	2006-03-01	adult		legs	39	14	40	36	4		10	8	10
243	Pval_B_wVal	Shared1	41	Common Wanderer	Pareronia	valeria	Pieridae		India	Maharashtra	Thane	2007-02-09	adult		legs	39	14	40	36	4		10	8	10
218	Deuc_B_wEuc	Shared1	41	Common Jezebel	Delias	eucharis	Pieridae		India	Maharashtra	Pune City	2006-03-01	adult		legs	39	14	40	36	4	10	10	8	10	8
220	Ehec_B_wHec	Shared1	41	Common Grass Yellow	Eurema	hecabe	Pieridae		India	Maharashtra	Pune City	2007-03-01	adult		abdomen	39	14	40	36	4	10	10	8	10	8
221	Ehec_B_wHec	Shared1	41	Common Grass Yellow	Eurema	hecabe	Pieridae		India	Maharashtra	Mulshi,Pune	2007-10-09	adult		abdomen	39	14	40	36	4	10	10	8	10	8
222	Ehec_B_wHec	Shared1	41	Common Grass Yellow	Eurema	hecabe	Pieridae		India	Maharashtra	Thane	2007-02-09	adult		abdomen	39	14	40	36	4	10	10	8	10	8
230	lep_B_F21	Shared1	41	Ixias pyrene	Ixias	pyrene	Pieridae		India	Maharashtra	Pune City	2007-08-27	adult		abdomen	39	14	40	36	4	10	10	8	10	8
237	Nhyl_B_wHyl	Shared1	41	Common Sailor	Neptis	hylas	Nymphalidae		India	Maharashtra	Pune City	2006-02-01	adult		legs	39	14	40	36	4		10	8
297	Ehec_B_CI	Shared1	41	grass yellow	Eurema	hecabe	Pieridae	FI	Japan	Okinawa Pref.	Ishigakijima Island	2009-01-01	adult	F	thorax	39	14	40	36	4	10	10	8	10	8
156	B_NY_Calyp150744b	Shared1	41	calyptrate fly			Diptera		USA	NY	Monroe Co.	2005-07-28	adult		adult	39	14	40	36	4	155	10	101	10	8
213	Cpom_B_wPom	Shared1	UA2	Common Emmigrant	Catopsilia	pomona	Pieridae		India	Maharashtra	Pune City	2007-08-27	adult		legs	39	14		36		10	10	8	10	8
227	Hbol_B_wBol	Shared1	UA6	Great Egg Fly	Hypolimnas	bolina	Nymphalidae		India	Maharashtra	Pune City	2006-02-01	adult		legs		14		36		10	10	8	10	8
233	lep_B_F49	Shared1	UA8	Udaspes folus	Udaspes	folus	Hesperidae		India	Maharashtra	Thane	2007-02-09	adult		abdomen	39			36	4	10	10	8	10	8
238	Pagl_B_wAgl	Shared1	UA9	Glassy Blue Tiger	Parantica	aglea	Nymphalidae		India	Maharashtra	Mulshi,Pune	2007-10-09	adult		legs	39				4
239	Pdem_B_wDem	Shared1	UA10	Lime	Papilio	demoleus	Papilionidae		India	Maharashtra	Khanapur	2007-01-08	adult		legs	39					10	10	8	10	8
244	Tcer_B_wCer	Shared1	UA11	Tamil Grass Dart	Teractrocera	ceramus	Hesperidae		India	Maharashtra	Mulshi,Pune	2007-10-09	adult		abdomen				36			10	8
245	Tnar_B_wNar	Shared1	UA12	Round Pierrot	Tarucus	nara	Lycaenidae		India	Maharashtra	Junnar,Pune	2007-07-08	adult		abdomen				36	4
249	Yast_B_wAst	Shared1	UA14	Common Three Ring	Ypthima	asterope	Nymphalidae		India	Maharashtra	Mulshi,Pune	2007-10-09	adult		abdomen	39			36		10	10	8	10	8
210	Cama_B_wAma	Unique	150	Small Salmon Arab	Colotis	amata	Pieridae		India	Maharashtra	Pune City	2006-03-01	adult		abdomen	16	14	40	36	4	10	10	8	10	8
102	Sepi_B	Unique	42	butterfly	Spalgis	epius	Lycaenidae		Malaysia	Pahang	Genting Sempah	1993-07-01	adult	M	single individual	40	14	40	36	43	62	10	8	10	8
235	Lnin_B_wNin	Unique	152	Psyche	Leptosia	nina	Pieridae		India	Maharashtra	Thane	2007-02-09	adult		abdomen	39	14	40	7	4	10	10	8	10	8
225	Hbol_B_wBol	Unique	148	Great Egg Fly	Hypolimnas	bolina	Nymphalidae		India	Maharashtra	Pune City	2006-02-01	adult		legs	9	14	40	73	4	10	10	8	10	8
193	Cela_B	Shared2	141	butterfly	Colias	elate poliographus	Pieridae	CI	Japan	Iwate	Morioka	2007-07-21	adult	M	thorax	100	14	40	73	4	61	18	16	23	16
194	Cela_B	Shared2	141	butterfly	Colias	elate poliographus	Pieridae	CI	Japan	Iwate	Morioka	2007-07-21	adult	F	thorax	100	14	40	73	4	61	18	16	23	16
216	Cros_B_wRos	Shared3	UA4	Common Pierrot	Castalius	rosimon	Lycaenidae		India	Maharashtra	Pune City	2006-02-01	adult		abdomen					4
31	Ekue_B	Shared3	20	moth	Ephestia	kuehniella	Pyralidae	CI					adult	other	ovary	16	14	19	23	4	19	14	16	18	16
248	Tnys_B_wNys	Shared4	UA13	Red Pierrot	Telicada	nyseus	Lycaenidae		India	Maharashtra	Pune City	2007-02-08	adult		abdomen	4		40			10	10	8	10	8
40	Hbol_B_wBol1	Shared4	125	Eggfly	Hypolimnas	bolina	Nymphalidae	MK	French Polynesia		South Pacific	2004-01-01	adult		abdomen	4	14	40	73	4	10	10	8	10	8
322	Sexe_B_wExe1	Shared4	125	African armyworm	Spodoptera	exempta	Noctuidae	MK	Tanzania			2010-01-01	adult	F	single individual	4	14	40	73	4
270	wBol_B_wBol1	Shared4	125	Eggfly	Hypolimnas	bolina	Nymphalidae	other	Japan	Okinawa	Eastern Asia	2004-09-01		F	ovary	4	14	40	73	4	10	10	8	10	8
247	Tnys_B_wNys	Shared4	125	Red Pierrot	Telicada	nyseus	Lycaenidae		India	Maharashtra	Pune City	2006-02-01	adult		abdomen	4	14	40	73	4	10	10	8	10	8
226	Hbol_B_wBol	Shared5	UA5	Great Egg Fly	Hypolimnas	bolina	Nymphalidae		India	Maharashtra	Junnar,Pune	2007-07-08	adult		legs	4		40	36				8
229	Jlem_B_wLem	Shared5	146	Lemon Pansy	Junonia	lemnonias	Nymphalidae		India	Maharashtra	Mulshi,Pune	2007-07-08	adult		legs	4	14	40	36	4	10	10	8	10	8
246	Tnys_B_wNys	Shared5	146	Red Pierrot	Telicada	nyseus	Lycaenidae		India	Maharashtra	Pune City	2007-01-14	adult		abdomen	4	14	40	36	4	10	10	8	10	8
212	Cner_B_wNer	Unique	145	Common Gull	Cepora	nerissa	Pieridae		India	Maharashtra	Thane	2007-02-09	adult		legs	4	14	3	36	4	10	10	8	10	8
232	lep_B_F46	Unique	154	Jalmenus evagoras	Jalmenus	evagoras	Lycaenidae		India	Maharashtra	Mulshi,Pune	2007-10-09	adult		abdomen	101	79	40	73	4		18	16
231	lep_B_F45	Unique	155	Jalmenus evagoras	Jalmenus	evagoras	Lycaenidae		India	Maharashtra	Mulshi,Pune	2007-10-09	adult		abdomen	101	79	99	73	155		18	16	23
132	Tthe_B	Unique	109	butterfly	Thersamonia	thersamon	Lycaenidae		Russia		Oktyabrsk	2000-06-01	adult	F	single individual	70	64	40	36	4	116	69	17	3	23
323	Sexe_B_wExe2	Unique	222	African armyworm	Spodoptera	exempta	Noctuidae		Tanzania			2010-01-01	larva		single individual	137	123	145	110	198
236	Melanitis leda	Unique	UA15	Common Evening Brown	Melanitis	leda	Nymphalidae		India	Maharashtra	Khanapur,Pune	2007-01-08	adult		legs	39	9
228	Jiph_B_wIph	Unique	UA7	Chocolate Pansy	Junonia	iphita	Nymphalidae		India	Maharashtra	Mulshi,Pune	2007-10-09	adult		legs	9		100	73	4	10	10	8	10	8
32	Osca_B	Unique	27	moth	Ostrinia	scapulalis	Crambidae	MK					adult		single individual	9	9	10	8	10	26	19	17	24	20
97	Aemo_B	Shared6	37	butterfly	Anthene	emolus	Lycaenidae		Malaysia	Selangor	Kepong	1993-07-01	adult	M	single individual	9	9	6	8	10	63	19	17	24	33
69	Pdom_B_JKS1	Shared6	37	European paper wasp	Polistes	dominulus	Vespidae		USA	NY	Monroe Co.	2005-03-19	adult		ovary	9	9	6	8	10	87	9	9	60	25
293	Tcoer_B	Shared6	37	parasitoid wasp	Tetrastichus	coeruleus	Eulophidae	PI	Netherlands, France, USA				adult	F	single individual	9	9	6	8	10	63	19	17	24	33
219	Ehec_B_wHec	Unique	157	Common Grass Yellow	Eurema	hecabe	Pieridae		India	Maharashtra	Pune City	2007-09-20	adult		abdomen	102	14	29	36	42	10	10	8	10	8
23	Aepo_B	Unique	4	butterfly	Acraea	eponina	Nymphalidae									12	12	13	2	22	3	3	3	3	3
99	Hony_B	Unique	39	butterfly	Horaga	onyx	Lycaenidae		Malaysia	Pahang	Bukit Pelindung	1993-07-01	adult	M	single individual	12	14	13	2	41	65	34	36	3	23
223	Ehec_B_wHec	Unique	156	Common Grass Yellow	Eurema	hecabe	Pieridae		India	Maharashtra	Khanapur,Pune	2007-01-08	adult		abdomen	102	14	100	36	4		19	17	24
217	Dchr_B_wChr	Unique	151	Plain Tiger	Danaus	chysippus	Nymphalidae		India	Maharashtra	Mulshi,Pune	2007-10-09	adult		legs	39	11	101	36	4		2	142	131
224	Elae_B_wLae	Unique	149	Spotless Grass Yellow	Eurema	laeta	Pieridae		India	Maharashtra	Junnar,Pune	2007-07-08	adult		abdomen	9	80	100	8	156		19	17	24
271	wBol_B_wBol3	Unique	176	Eggfly	Hypolimnas	bolina	Nymphalidae	other	Japan	Okinawa	Eastern Asia	2003-08-11		F	ovary	39	14	119	7	9
215	Cros_B_wRos	Shared7	UA3	Common Pierrot	Castalius	rosimon	Lycaenidae		India	Maharashtra	Junnar,Pune	2007-07-08	adult		abdomen	9		40			10	10	8	10	8
211	Ccal_B_wCal	Shared7	UA1	Angled Pierot	Caleta	caleta	Lycaenidae		India	Maharashtra	Mulshi,Pune	2007-10-09	adult		abdomen	9		40				10	8	10
39	Lida_B	Shared7	36	butterfly	Lycaeides	idas	Lycaenidae		USA	California	Placer and Nevada Counties	1992-06-01	adult	F	single individual	9	36	40	7	9	61	18	16	23	16
136	Lmyr_B	Unique	113	butterfly	Libythea	myrrha	Nymphalidae		Malaysia	Pahang	Gunung Jasar	1993-07-01	adult	M	single individual	9	68	6	66	10
208	Amer_B_wMer	Unique	153	Common Castor	Ariadne	merione	Nymphalidae		India	Maharashtra	Pune City	2006-02-01	adult		legs	96	14	40	73	4	64	35	35	38	44
209	Cama_B_wAma	Unique	147	Small Salmon Arab	Colotis	amata	Pieridae		India	Maharashtra	Pune City	2006-03-01	adult		abdomen	4	14	40	7	4			8	10
Network 2
100	Sviv_B	Shared8	40	butterfly	Surendra	vivarna	Lycaenidae		Malaysia	Perak	Tapah	1993-07-01	adult	F	single individual	38	38	29	35	42	64	35	35	38	44
200	Eman_B_Fem	Shared8	40	grass yellow	Eurema	mandarina	Pieridae	FI	Japan	Kagoshima	Tanegashima	2006-06-07	larva	F	single individual	38	38	29	35	42	64	35	35	38	44
201	Eman_B_Fem	Shared8	40	grass yellow	Eurema	mandarina	Pieridae	FI	Japan			2007-08-07	adult	F	thorax	38	38	29	35	42	64	35	35	38	44
298	Ehec_B_Fem	Shared8	40	grass yellow	Eurema	hecabe	Pieridae	FI	Japan	Okinawa Pref.	Ishigakijima Island	2009-01-01	adult	F	thorax	38	38	29	35	42	64	35	35	38	44
Network 3
22	Aenc_B_Ugardan	Unique	3	butterfly	Acraea	encedon	Nymphalidae	MK					adult	F	single individual	9	11	12	11	12	2	2	2	2	2
214	Cpom_B_wPom	Unique	UA16	Common Emmigrant	Catopsilia	pomona	Pieridae		India	Maharashtra	Pune City	2007-11-07	adult		legs	9							8	10	8
Network 4
130	Bfel_B	Unique	108	butterfly	Brangas	felderi	Lycaenidae		Ecuador	Morona-Santiago		2002-09-01	adult	F	single individual	71	67	74	65	6	115	68	8	77	13
Supergroup A
Network 1
38	Hbol_A_wBol2	Unique	91	Eggfly	Hypolimnas	bolina	Nymphalidae	CI	French Polynesia		South Pacific	2004-01-01	adult		abdomen	67	6	7	3	8	108	13	74	17	14
13	Ekue_A	Shared7	19	Moth	Ephestia	kuehniella	Pyralidae	CI					adult	other	ovary	7	6	7	3	8	18	13	15	17	14
123	Opeu_A	Shared7	19	butterfly	Ornipholidotos	peucetia	Lycaenidae		South Africa	KwaZulu-Natal	Richards Bay	1996-11-01	adult	M	single individual	7	6	7	3	8	18	13	15	17	14
111	Talb_A	Shared7	19	ant	Technomyrmex	albipes	Formicidae		Philippines	Camarines Sur	Naga City	2003-11-01	adult	F	adult	7	6	7	3	8	18	13	15	17	14
115	Lept_A	Shared7	19	ant	Leptomyrmex		Formicidae		Australia	New South Wales	Ebor	2003-03-01	adult	F	adult	7	6	7	3	8	18	13	15	17	14
124	Ppla_A_20-05	Shared7	19	ant	Pheidole	plagiara	Formicidae		Thailand	Trang	Khao Chong	2005-04-01	adult	F	adult	7	6	7	3	8	18	13	15	17	14
146	Lepg_A_06-03	Shared7	19	ant	Leptogenys		Formicidae		Thailand	Trang	Khao Chong	2005-01-01	adult	F	adult	7	6	7	3	8	18	13	15	17	14
147	Ppln_A_18-04	Shared7	19	ant	Pheidole	planifrons	Formicidae		Thailand	Trang	Khao Chong	2005-03-01	adult	F	adult	7	6	7	3	8	126	13	15	17	76
321	Cneg_A	Shared7	19	neglectus Blatchley	Ceutorhynchus	neglectus Blatchley	Curculionidae		Canada	Alberta	St. Albert	2010-06-18	adult	F	adult	7	6	7	3	8
Network 2
133	Iroc_A	Unique	110	butterfly	Iraota	rochana	Lycaenidae		Malaysia	Pahang	Genting Ridge	1993-07-01	adult	M	single individual	37	37	89	64	40	117	70	34	15	74
98	Jale_A	Unique	38	butterfly	Jamides	alecto	Lycaenidae		Malaysia	Selangor	Kepong	1993-07-01	adult	F	single individual	37	37	41	34	40	114	33	34	15	74
Network 3
74	A_ElmMoth86	Unique	92	moth					USA	NY	Monroe Co.	2005-08-01	adult			54	59	68	3	67	63	19	17	24	33
325	wKueUSDA	Unique	92	Mediterranean flour moth	Ephestia	kuehniella	Pyralidae	CI	USA	Florida	USDA/ARS/CMAVE			F	multiple individuals	54	59	68	3	67	83	51	55	15	57
Network 4
324	Sexe_A_wExe3	Unique	223	African armyworm	Spodoptera	exempta	Noctuidae		Tanzania			2010-01-01	larva		single individual	138	124	146	70	199
* Strain belong to single host called "Unique" and those who were found in multiple hosts called as "Shared"
