# Supplementary material for: Evidence for common horizontal transmission of Wolbachia among butterflies and moths
Source: BMC Evol Biol. 2016 May 27;16:118. doi: 10.1186/s12862-016-0660-x (PMC4882834; doi:10.1186/s12862-016-0660-x)
Supplement: Additional file 3: Table S3. — Incomplete MLST strains of Wolbachia in Lepidoptera (accessed March 2014, at http://pubmlst.org/Wolbachia/). (XLSX 9 kb) [file 12862_2016_660_MOESM3_ESM.xlsx]

## Sheet: S3 Incomplete MLST Strains
Table S3 Incomplete MLST strains of Wolbachia in Lepidoptera accessed at http://pubmlst.org/Wolbachia/ by March 2014.
No.	Strains	gatB	coxA	hcpA	ftsZ	fbpA
1	UA2	+	+		+
2	UA5	+		+	+
3	UA7	+		+	+
4	UA1	+		+
5	UA3	+		+
6	UA6		+		+
7	UA8	+			+
8	UA9	+				+
9	UA12				+	+
10	UA13	+		+
11	UA14	+			+
12	UA15	+	+
13	UA4					+
14	UA10	+
15	UA11				+
16	UA16	+
